# Supplementary material for: Agrarian diet improves metabolic health in HIV-positive men with Prevotella-rich microbiomes: results from a randomized trial
Source: mSystems. 2025 Nov 26;10(12):e01185-25. doi: 10.1128/msystems.01185-25 (PMC12710365; doi:10.1128/msystems.01185-25)
Supplement: Table S2 — Baseline fecal microbiome differences. [file msystems.01185-25-s0002.csv]

Genus	LFC	p	q	Group 1	Group 2
Haemophilus_D_735815	0.237256475	0.632395914	0.768474281	HIV(+)MSM	HIV(-)MSM
Eubacterium_R	-0.722683847	0.008566286	0.040133333	HIV(+)MSM	HIV(-)MSM
Roseburia	0.238852633	0.457572244	0.670688083	HIV(+)MSM	HIV(-)MSM
Parabacteroides_B_862066	0.115058279	0.778765791	0.877136206	HIV(+)MSM	HIV(-)MSM
Dialister	0.598995748	0.177077456	0.357495995	HIV(+)MSM	HIV(-)MSM
Blautia_A_141781	0.00438772	0.985025846	0.989650381	HIV(+)MSM	HIV(-)MSM
CAG-317_146760	-0.371674765	0.133692412	0.280491923	HIV(+)MSM	HIV(-)MSM
Faecalibacterium	-0.159055708	0.556101208	0.717119704	HIV(+)MSM	HIV(-)MSM
Odoribacter_865974	-0.155337774	0.589479947	0.746442064	HIV(+)MSM	HIV(-)MSM
Phascolarctobacterium_A	-0.026303658	0.949401288	0.983220321	HIV(+)MSM	HIV(-)MSM
UBA5905	-1.066966837	0.000142464	0.002063147	HIV(+)MSM	HIV(-)MSM
CAG-41	0.225494381	0.534536703	0.710502201	HIV(+)MSM	HIV(-)MSM
Bacteroides_H	0.288022533	0.527065318	0.70938351	HIV(+)MSM	HIV(-)MSM
Ruminococcus_E	0.519001288	0.111286881	0.24551951	HIV(+)MSM	HIV(-)MSM
Hydrogeniiclostridium	-1.017675721	0.00026414	0.003140326	HIV(+)MSM	HIV(-)MSM
Agathobaculum	-0.159685055	0.515202592	0.707151953	HIV(+)MSM	HIV(-)MSM
Anaerostipes	-0.220310122	0.498219307	0.70144034	HIV(+)MSM	HIV(-)MSM
Coprenecus	0.561085463	0.020583641	0.068826548	HIV(+)MSM	HIV(-)MSM
SFLA01	-0.109885053	0.562037814	0.720216121	HIV(+)MSM	HIV(-)MSM
Catenibacterium	1.639186112	0.007887927	0.038484193	HIV(+)MSM	HIV(-)MSM
Butyricimonas	-0.203948214	0.52511446	0.70938351	HIV(+)MSM	HIV(-)MSM
Bifidobacterium_388775	-0.231575762	0.604510045	0.752122963	HIV(+)MSM	HIV(-)MSM
Streptococcus	0.648662122	0.094943955	0.215500535	HIV(+)MSM	HIV(-)MSM
Copromonas	0.522724832	0.071740036	0.173204814	HIV(+)MSM	HIV(-)MSM
Prevotella	0.774035535	0.119661862	0.258663015	HIV(+)MSM	HIV(-)MSM
Marvinbryantia	0.439552059	0.025346831	0.080958534	HIV(+)MSM	HIV(-)MSM
Phocaeicola_A_858004	0.281895465	0.488426151	0.696821309	HIV(+)MSM	HIV(-)MSM
CAG-83	0.783964072	0.000824006	0.006080598	HIV(+)MSM	HIV(-)MSM
Cryptobacteroides	-0.025134564	0.949651336	0.983220321	HIV(+)MSM	HIV(-)MSM
Alistipes_A_871400	-0.895270536	0.029235771	0.08937793	HIV(+)MSM	HIV(-)MSM
Alloprevotella	0.622767681	0.156640697	0.325447663	HIV(+)MSM	HIV(-)MSM
Bariatricus	0.020840125	0.952447528	0.983220321	HIV(+)MSM	HIV(-)MSM
Mediterraneibacter_A_155507	-0.043047448	0.883297675	0.945128512	HIV(+)MSM	HIV(-)MSM
Merdicola	-1.30806054	0.000163247	0.002183424	HIV(+)MSM	HIV(-)MSM
Sutterella	0.409674661	0.356458326	0.552768709	HIV(+)MSM	HIV(-)MSM
Oliverpabstia	0.132720428	0.632443156	0.768474281	HIV(+)MSM	HIV(-)MSM
Paraprevotella	1.401653201	0.000420012	0.004085568	HIV(+)MSM	HIV(-)MSM
Paludicola	-0.48931217	0.02379206	0.078330783	HIV(+)MSM	HIV(-)MSM
Dysosmobacter	-0.432472402	0.199132002	0.383912148	HIV(+)MSM	HIV(-)MSM
CAG-269	0.257509117	0.424772512	0.637173353	HIV(+)MSM	HIV(-)MSM
Longicatena	2.606635877	8.3264928641945e-05	0.001484891	HIV(+)MSM	HIV(-)MSM
Lawsonibacter	0.245895397	0.344254766	0.542646822	HIV(+)MSM	HIV(-)MSM
Limivicinus	-0.641283989	0.065614296	0.165193639	HIV(+)MSM	HIV(-)MSM
UMGS1375	0.156880485	0.548208257	0.71534492	HIV(+)MSM	HIV(-)MSM
Butyrivibrio_A_180067	-0.813277902	0.012555417	0.050946954	HIV(+)MSM	HIV(-)MSM
Anaerovibrio	-0.221400856	0.347395395	0.542646822	HIV(+)MSM	HIV(-)MSM
Victivallis	-1.063798104	0.001023385	0.007300143	HIV(+)MSM	HIV(-)MSM
Terrisporobacter	-0.770738173	0.009720637	0.043337839	HIV(+)MSM	HIV(-)MSM
Clostridium_Q_135822	0.389630903	0.167084551	0.343808596	HIV(+)MSM	HIV(-)MSM
Holdemanella	-0.006086062	0.983445517	0.989650381	HIV(+)MSM	HIV(-)MSM
Barnesiella	-0.160816162	0.670377555	0.795467988	HIV(+)MSM	HIV(-)MSM
CAG-302	0.302467267	0.29668432	0.49992476	HIV(+)MSM	HIV(-)MSM
Butyribacter	0.005951749	0.981645933	0.989650381	HIV(+)MSM	HIV(-)MSM
Merdisoma	0.016560198	0.949747867	0.983220321	HIV(+)MSM	HIV(-)MSM
Schaedlerella	-0.939137883	0.002539546	0.015984204	HIV(+)MSM	HIV(-)MSM
UMGS1449	0.610435886	0.025303725	0.080958534	HIV(+)MSM	HIV(-)MSM
Clostridium_A	0.079546499	0.790246787	0.885407395	HIV(+)MSM	HIV(-)MSM
Copromorpha	-0.386574311	0.201461283	0.384934951	HIV(+)MSM	HIV(-)MSM
Alistipes_A_871404	-0.583241856	0.072033778	0.173204814	HIV(+)MSM	HIV(-)MSM
CAG-1427	-0.0916957	0.672802363	0.795467988	HIV(+)MSM	HIV(-)MSM
Enterocloster	1.198191959	0.000689307	0.005429833	HIV(+)MSM	HIV(-)MSM
UBA1394	2.078424769	4.59734853068247e-05	0.001093147	HIV(+)MSM	HIV(-)MSM
Limivivens	0.071683354	0.771354911	0.873385984	HIV(+)MSM	HIV(-)MSM
Oribacterium	0.062546724	0.831729136	0.917474407	HIV(+)MSM	HIV(-)MSM
VUNA01	-0.664179174	0.004706415	0.025824944	HIV(+)MSM	HIV(-)MSM
Bilophila	0.491592931	0.125480108	0.268527432	HIV(+)MSM	HIV(-)MSM
Dorea_A	0.147487223	0.547183943	0.71534492	HIV(+)MSM	HIV(-)MSM
Acutalibacter	-0.877636378	0.000224272	0.002823185	HIV(+)MSM	HIV(-)MSM
Akkermansia	1.457691158	6.55352408905696e-05	0.001274958	HIV(+)MSM	HIV(-)MSM
Vescimonas	-0.480817082	0.198099214	0.383912148	HIV(+)MSM	HIV(-)MSM
CAG-177	-0.372754089	0.315891854	0.528131693	HIV(+)MSM	HIV(-)MSM
Holdemania	0.163137449	0.469564162	0.683583202	HIV(+)MSM	HIV(-)MSM
Clostridium_AQ	0.832474624	0.003725747	0.021548917	HIV(+)MSM	HIV(-)MSM
Anaerobutyricum	-0.172023769	0.545593404	0.71534492	HIV(+)MSM	HIV(-)MSM
Phocea	0.616772955	0.015441717	0.060082317	HIV(+)MSM	HIV(-)MSM
Borkfalkia	0.00623893	0.978184741	0.989650381	HIV(+)MSM	HIV(-)MSM
Limisoma	0.323866359	0.402581764	0.61101062	HIV(+)MSM	HIV(-)MSM
Veillonella_A	0.898168434	0.012005486	0.050946954	HIV(+)MSM	HIV(-)MSM
Escherichia_710834	1.763323023	5.30673318880797e-05	0.001135641	HIV(+)MSM	HIV(-)MSM
UMGS1071	-0.278999452	0.114289176	0.249570242	HIV(+)MSM	HIV(-)MSM
Eubacterium_I	0.039402676	0.879945381	0.945128512	HIV(+)MSM	HIV(-)MSM
Adlercreutzia_404257	0.099201198	0.510622453	0.707151953	HIV(+)MSM	HIV(-)MSM
Limiplasma	0.223635921	0.333922496	0.541359198	HIV(+)MSM	HIV(-)MSM
Allisonella	0.310513577	0.237636799	0.438398922	HIV(+)MSM	HIV(-)MSM
Intestinibacter	-0.342236124	0.255999562	0.460368961	HIV(+)MSM	HIV(-)MSM
PeH17	-0.612527239	0.038921608	0.108171741	HIV(+)MSM	HIV(-)MSM
UBA737	-0.733452292	0.027074248	0.08520425	HIV(+)MSM	HIV(-)MSM
Megasphaera_A_38685	0.649617434	0.223537012	0.41962211	HIV(+)MSM	HIV(-)MSM
Faecalimonas	-0.450831066	0.064176495	0.164972446	HIV(+)MSM	HIV(-)MSM
Clostridium_T	-0.723042244	0.088175561	0.205104023	HIV(+)MSM	HIV(-)MSM
CAG-273	0.257481525	0.281440112	0.481825472	HIV(+)MSM	HIV(-)MSM
Ruminococcus_C_58660	0.39195979	0.247597118	0.450507203	HIV(+)MSM	HIV(-)MSM
Porphyromonas_A_859424	-0.098124285	0.525999967	0.70938351	HIV(+)MSM	HIV(-)MSM
Ruthenibacterium	0.041352823	0.870258336	0.940582242	HIV(+)MSM	HIV(-)MSM
Anaerococcus	0.218910672	0.220525119	0.417631641	HIV(+)MSM	HIV(-)MSM
Ruminococcus_D	-0.288365749	0.262891686	0.461137875	HIV(+)MSM	HIV(-)MSM
UBA3402	0.538139611	0.018551243	0.066166102	HIV(+)MSM	HIV(-)MSM
Onthomonas	0.186977164	0.393314922	0.601209952	HIV(+)MSM	HIV(-)MSM
Succinivibrio	1.375846045	0.001113848	0.007448859	HIV(+)MSM	HIV(-)MSM
Gemmiger_A_73129	-0.221409788	0.431729608	0.637173353	HIV(+)MSM	HIV(-)MSM
Anaerotignum_189125	-0.009887625	0.977440139	0.989650381	HIV(+)MSM	HIV(-)MSM
Duodenibacillus	1.006449667	0.00886156	0.040348378	HIV(+)MSM	HIV(-)MSM
Mitsuokella	0.388258004	0.197478125	0.383912148	HIV(+)MSM	HIV(-)MSM
RUG13077	-0.439860682	0.181903952	0.363807904	HIV(+)MSM	HIV(-)MSM
ER4	-0.29536446	0.259754609	0.460645557	HIV(+)MSM	HIV(-)MSM
Turicibacter	-0.215516991	0.492312363	0.69771421	HIV(+)MSM	HIV(-)MSM
Lachnospira	0.278534872	0.505120533	0.706508458	HIV(+)MSM	HIV(-)MSM
Fusicatenibacter	-0.043699188	0.863300476	0.937798487	HIV(+)MSM	HIV(-)MSM
UBA644	NA	1	1	HIV(+)MSM	HIV(-)MSM
Porcincola	-0.267610874	0.289392751	0.491508323	HIV(+)MSM	HIV(-)MSM
CAG-127	-0.081217224	0.749777081	0.862646749	HIV(+)MSM	HIV(-)MSM
Romboutsia_B	-0.441969077	0.326412985	0.533224265	HIV(+)MSM	HIV(-)MSM
Blautia_A_141780	0.55343765	0.109032267	0.243051095	HIV(+)MSM	HIV(-)MSM
UBA1259	-0.454646466	0.095666126	0.215500535	HIV(+)MSM	HIV(-)MSM
Pauljensenia	-0.405391524	0.035157304	0.100315508	HIV(+)MSM	HIV(-)MSM
Clostridium_Q_134516	-0.534375748	0.018175047	0.065923051	HIV(+)MSM	HIV(-)MSM
Anaerotruncus	-0.524176383	0.019349287	0.067881103	HIV(+)MSM	HIV(-)MSM
Agathobacter_164117	0.167415387	0.670062601	0.795467988	HIV(+)MSM	HIV(-)MSM
Bulleidia	0.637436188	0.055675038	0.148930725	HIV(+)MSM	HIV(-)MSM
Lactobacillus	-0.146535744	0.571007573	0.727354885	HIV(+)MSM	HIV(-)MSM
Parasutterella	-0.624189691	0.053987744	0.146245282	HIV(+)MSM	HIV(-)MSM
Muricomes_149725	0.67873182	0.008626791	0.040133333	HIV(+)MSM	HIV(-)MSM
Eubacterium_G	-0.048304741	0.820388195	0.914391009	HIV(+)MSM	HIV(-)MSM
Senegalimassilia	0.140326143	0.595013767	0.74901733	HIV(+)MSM	HIV(-)MSM
Anaerofilum_74150	-1.254506891	3.98638178986964e-05	0.001093147	HIV(+)MSM	HIV(-)MSM
UBA1732	4.126807874	1.792408462085e-05	0.001093147	HIV(+)MSM	HIV(-)MSM
Anaeromassilibacillus	0.012069256	0.950170179	0.983220321	HIV(+)MSM	HIV(-)MSM
Eubacterium_J	-0.25304529	0.325360854	0.533224265	HIV(+)MSM	HIV(-)MSM
Rothia	-0.306604296	0.081227142	0.191017674	HIV(+)MSM	HIV(-)MSM
Ventrimonas	0.117998967	0.633233893	0.768474281	HIV(+)MSM	HIV(-)MSM
Acidaminococcus	0.251550843	0.340904109	0.542646822	HIV(+)MSM	HIV(-)MSM
Desulfovibrio_R_446353	0.072537505	0.844215497	0.926472391	HIV(+)MSM	HIV(-)MSM
Fimenecus	-0.32171552	0.372637561	0.573700994	HIV(+)MSM	HIV(-)MSM
Sodaliphilus	-0.429185839	0.068838524	0.171295863	HIV(+)MSM	HIV(-)MSM
BX12	-1.809087612	4.23994757824702e-05	0.001093147	HIV(+)MSM	HIV(-)MSM
Coprococcus_A_187866	0.052857804	0.851298769	0.929479268	HIV(+)MSM	HIV(-)MSM
UBA1417	0.388677333	0.229101542	0.426328087	HIV(+)MSM	HIV(-)MSM
Parolsenella	0.533825237	0.017956641	0.065923051	HIV(+)MSM	HIV(-)MSM
Avispirillum	-0.476387962	0.057715235	0.152482225	HIV(+)MSM	HIV(-)MSM
CAG-238	-0.270629335	0.34676281	0.542646822	HIV(+)MSM	HIV(-)MSM
Faecousia	-1.094992606	0.00351135	0.020873023	HIV(+)MSM	HIV(-)MSM
Acetatifactor	0.078665123	0.827492116	0.917474407	HIV(+)MSM	HIV(-)MSM
RUG13038	0.690529645	0.016017236	0.061208725	HIV(+)MSM	HIV(-)MSM
CAG-488	0.164474179	0.534020764	0.710502201	HIV(+)MSM	HIV(-)MSM
Caproiciproducens	-0.064957869	0.755824797	0.864954581	HIV(+)MSM	HIV(-)MSM
Ruminiclostridium_E	-0.099179235	0.738839757	0.854657881	HIV(+)MSM	HIV(-)MSM
Coprococcus_A_121497	-0.156523186	0.482429716	0.696821309	HIV(+)MSM	HIV(-)MSM
Oscillibacter	0.008246141	0.955653396	0.983220321	HIV(+)MSM	HIV(-)MSM
Eisenbergiella	-0.919542374	0.005726706	0.030637876	HIV(+)MSM	HIV(-)MSM
Faecalibacillus	-0.865420676	0.06475554	0.164972446	HIV(+)MSM	HIV(-)MSM
Howardella	0.069124224	0.715369709	0.836552556	HIV(+)MSM	HIV(-)MSM
DTU014	0.524241013	0.012617704	0.050946954	HIV(+)MSM	HIV(-)MSM
Fusobacterium_A	-0.363576515	0.169299195	0.345047884	HIV(+)MSM	HIV(-)MSM
Lachnoclostridium_B	0.357133368	0.188948434	0.374397823	HIV(+)MSM	HIV(-)MSM
Erysipelatoclostridium	0.248672262	0.325749019	0.533224265	HIV(+)MSM	HIV(-)MSM
Lactococcus_A_346120	1.03352626	0.000314983	0.003547709	HIV(+)MSM	HIV(-)MSM
Onthenecus	-0.119436729	0.639650586	0.76901812	HIV(+)MSM	HIV(-)MSM
AM51-8	0.537518263	0.030683995	0.091199651	HIV(+)MSM	HIV(-)MSM
Evtepia	-0.442365463	0.035070065	0.100315508	HIV(+)MSM	HIV(-)MSM
Collinsella	0.086803679	0.766156315	0.872114103	HIV(+)MSM	HIV(-)MSM
Dielma	-0.801582658	0.000446073	0.004150417	HIV(+)MSM	HIV(-)MSM
Eubacterium_F	-0.93607034	0.001558635	0.010107511	HIV(+)MSM	HIV(-)MSM
CAG-217	0.726080569	0.006901432	0.035164439	HIV(+)MSM	HIV(-)MSM
Angelakisella	-0.19177453	0.485386859	0.696821309	HIV(+)MSM	HIV(-)MSM
Lancefieldella	-0.974792227	0.000519635	0.004448071	HIV(+)MSM	HIV(-)MSM
Slackia_A	0.647147452	0.015010083	0.059484404	HIV(+)MSM	HIV(-)MSM
Peptococcus	1.120758546	0.000651075	0.005358845	HIV(+)MSM	HIV(-)MSM
Anaerotignum_189163	0.96159639	0.00299771	0.018328857	HIV(+)MSM	HIV(-)MSM
Zag111	-0.288057999	0.42950656	0.637173353	HIV(+)MSM	HIV(-)MSM
UBA6382	0.137772245	0.602313786	0.752122963	HIV(+)MSM	HIV(-)MSM
CAG-485	-0.082856221	0.632032076	0.768474281	HIV(+)MSM	HIV(-)MSM
Fusobacterium_C	-0.094586444	0.687418989	0.808283866	HIV(+)MSM	HIV(-)MSM
Peptoniphilus_A	0.511344382	0.031170392	0.091376218	HIV(+)MSM	HIV(-)MSM
Mediterraneibacter_A_155590	-0.466129787	0.007912638	0.038484193	HIV(+)MSM	HIV(-)MSM
Pseudobutyricicoccus	-0.506298695	0.019728961	0.068096736	HIV(+)MSM	HIV(-)MSM
Onthocola_B	0.858678819	0.004593212	0.025824944	HIV(+)MSM	HIV(-)MSM
CAG-791	-0.542525756	0.011271358	0.049225929	HIV(+)MSM	HIV(-)MSM
QALA01	-0.350156165	0.070232307	0.17275533	HIV(+)MSM	HIV(-)MSM
Massilioclostridium	0.433664476	0.036764229	0.103520329	HIV(+)MSM	HIV(-)MSM
Fusobacterium_B	0.520517568	0.030198948	0.091022181	HIV(+)MSM	HIV(-)MSM
RUG762	1.553223579	3.14870868842337e-06	0.000614992	HIV(+)MSM	HIV(-)MSM
Scatoplasma	1.114181483	9.44273029409547e-05	0.001554419	HIV(+)MSM	HIV(-)MSM
Fenollaria	0.605947028	0.02008064	0.068210427	HIV(+)MSM	HIV(-)MSM
SFMI01	0.845726581	0.016422415	0.061656084	HIV(+)MSM	HIV(-)MSM
Paralachnospira	-0.798506038	0.000500653	0.004448071	HIV(+)MSM	HIV(-)MSM
Finegoldia	1.238823147	3.51806577745428e-05	0.001093147	HIV(+)MSM	HIV(-)MSM
Actinomyces	-0.309595567	0.095453171	0.215500535	HIV(+)MSM	HIV(-)MSM
Eggerthella	0.374973809	0.076677376	0.182321761	HIV(+)MSM	HIV(-)MSM
Mailhella	0.079047383	0.722738328	0.840576099	HIV(+)MSM	HIV(-)MSM
Bittarella	-0.241088825	0.132517648	0.280491923	HIV(+)MSM	HIV(-)MSM
Christensenella	-0.521766051	0.006091303	0.031793632	HIV(+)MSM	HIV(-)MSM
Ruminococcus_B	1.547937641	2.87953679588705e-05	0.001093147	HIV(+)MSM	HIV(-)MSM
Granulicatella	0.187899963	0.337412715	0.542646822	HIV(+)MSM	HIV(-)MSM
Campylobacter_B	1.107662839	0.000343371	0.003674075	HIV(+)MSM	HIV(-)MSM
CAG-95	-0.154163721	0.556270425	0.717119704	HIV(+)MSM	HIV(-)MSM
Sellimonas	-1.385108587	0.000710445	0.005429833	HIV(+)MSM	HIV(-)MSM
Gemella	-0.188513366	0.248410514	0.450507203	HIV(+)MSM	HIV(-)MSM
1XD42-69	0.327331271	0.064255246	0.164972446	HIV(+)MSM	HIV(-)MSM
Spyradenecus	0.080915103	0.635607232	0.768474281	HIV(+)MSM	HIV(-)MSM
Clostridium_AP	1.145058288	0.001105059	0.007448859	HIV(+)MSM	HIV(-)MSM
Pygmaiobacter	0.139667118	0.429973063	0.637173353	HIV(+)MSM	HIV(-)MSM
UBA6985	1.652467425	0.000366449	0.003734291	HIV(+)MSM	HIV(-)MSM
COE1	1.273613247	0.000144613	0.002063147	HIV(+)MSM	HIV(-)MSM
RUG115	0.383424806	0.260458469	0.460645557	HIV(+)MSM	HIV(-)MSM
Methanobrevibacter_A	-1.606338662	5.74758586182069e-06	0.000614992	HIV(+)MSM	HIV(-)MSM
Oxalobacter_566322	-0.300614052	0.274363239	0.473497847	HIV(+)MSM	HIV(-)MSM
Absicoccus	-0.862913876	0.028621215	0.088767247	HIV(+)MSM	HIV(-)MSM
UBA636	-0.652452099	0.012146471	0.050946954	HIV(+)MSM	HIV(-)MSM
Negativibacillus	-0.634348729	0.04746662	0.130228933	HIV(+)MSM	HIV(-)MSM
Ellagibacter	-0.140902199	0.515493947	0.707151953	HIV(+)MSM	HIV(-)MSM
Eubacterium_N	-0.011047619	0.947614042	0.983220321	HIV(+)MSM	HIV(-)MSM
Stercorousia	0.237319493	0.267111485	0.464730552	HIV(+)MSM	HIV(-)MSM
Caecibacter	1.379273974	2.80964268269132e-05	0.001093147	HIV(+)MSM	HIV(-)MSM
Muribaculum	0.009588782	0.952528611	0.983220321	HIV(+)MSM	HIV(-)MSM
Haemophilus_D_735815	0.085331293	0.887905329	1	HIV(-)MSM	HIV(-)MSW
Eubacterium_R	2.957665549	4.37847650472979e-06	0.000465738	HIV(-)MSM	HIV(-)MSW
Roseburia	0.312056658	0.55640538	0.823219656	HIV(-)MSM	HIV(-)MSW
Parabacteroides_B_862066	-0.748807812	0.100007176	0.280411838	HIV(-)MSM	HIV(-)MSW
Dialister	0.812623291	0.268976797	0.519474272	HIV(-)MSM	HIV(-)MSW
Blautia_A_141781	-0.212317937	0.470167125	0.755566187	HIV(-)MSM	HIV(-)MSW
CAG-317_146760	0.447821684	0.19163286	0.414385585	HIV(-)MSM	HIV(-)MSW
Faecalibacterium	0.482879929	0.52568441	0.800796972	HIV(-)MSM	HIV(-)MSW
Odoribacter_865974	-0.876849283	0.12378453	0.310606561	HIV(-)MSM	HIV(-)MSW
Phascolarctobacterium_A	1.044387467	0.110614802	0.294584684	HIV(-)MSM	HIV(-)MSW
UBA5905	0.489617388	0.154404794	0.365087971	HIV(-)MSM	HIV(-)MSW
CAG-41	-0.834106452	0.057538971	0.202185549	HIV(-)MSM	HIV(-)MSW
Bacteroides_H	-1.972672434	0.000791008	0.014294647	HIV(-)MSM	HIV(-)MSW
Ruminococcus_E	-0.847313822	0.046362432	0.180253489	HIV(-)MSM	HIV(-)MSW
Hydrogeniiclostridium	-0.199789666	0.599981184	0.867401369	HIV(-)MSM	HIV(-)MSW
Agathobaculum	-0.008210452	0.981192632	1	HIV(-)MSM	HIV(-)MSW
Anaerostipes	-0.315518182	0.425829297	0.708781659	HIV(-)MSM	HIV(-)MSW
Coprenecus	-0.424572157	0.244593334	0.487260736	HIV(-)MSM	HIV(-)MSW
SFLA01	NA	1	1	HIV(-)MSM	HIV(-)MSW
Catenibacterium	1.342610925	0.163606134	0.379746347	HIV(-)MSM	HIV(-)MSW
Butyricimonas	-0.24362556	0.489871452	0.76514786	HIV(-)MSM	HIV(-)MSW
Bifidobacterium_388775	-0.497378249	0.336216036	0.603281256	HIV(-)MSM	HIV(-)MSW
Streptococcus	0.705459453	0.176235023	0.398102329	HIV(-)MSM	HIV(-)MSW
Copromonas	-0.220704003	0.56971123	0.838005472	HIV(-)MSM	HIV(-)MSW
Prevotella	2.493804031	0.028776593	0.140009193	HIV(-)MSM	HIV(-)MSW
Marvinbryantia	-0.442028229	0.212401006	0.436889875	HIV(-)MSM	HIV(-)MSW
Phocaeicola_A_858004	-1.754136581	0.002051377	0.025949917	HIV(-)MSM	HIV(-)MSW
Parvimonas	NA	1	1	HIV(-)MSM	HIV(-)MSW
CAG-83	-0.659387326	0.053761198	0.196915793	HIV(-)MSM	HIV(-)MSW
Cryptobacteroides	2.35423824	0.000229169	0.006732731	HIV(-)MSM	HIV(-)MSW
Alistipes_A_871400	-1.825529121	0.000110983	0.00401124	HIV(-)MSM	HIV(-)MSW
Alloprevotella	2.146207481	0.001808053	0.024075651	HIV(-)MSM	HIV(-)MSW
Bariatricus	-0.045705268	0.89993086	1	HIV(-)MSM	HIV(-)MSW
QALR01	-0.858545725	0.063300192	0.213532647	HIV(-)MSM	HIV(-)MSW
Mediterraneibacter_A_155507	0.287667892	0.516467944	0.79674628	HIV(-)MSM	HIV(-)MSW
Merdicola	-0.464932003	0.344722462	0.609893587	HIV(-)MSM	HIV(-)MSW
Sutterella	-0.638306594	0.423283243	0.708781659	HIV(-)MSM	HIV(-)MSW
CAG-45	-0.164031817	0.649900436	0.91857436	HIV(-)MSM	HIV(-)MSW
Oliverpabstia	-0.067284141	0.853256121	1	HIV(-)MSM	HIV(-)MSW
UBA11452	-0.095356403	0.797240663	1	HIV(-)MSM	HIV(-)MSW
Paraprevotella	-1.229216087	0.015895194	0.09808498	HIV(-)MSM	HIV(-)MSW
Paludicola	0.905720539	0.023084602	0.12426392	HIV(-)MSM	HIV(-)MSW
Dysosmobacter	0.555980192	0.18204345	0.40049559	HIV(-)MSM	HIV(-)MSW
CAG-269	-0.559674843	0.138115677	0.329653456	HIV(-)MSM	HIV(-)MSW
Longicatena	-2.300073033	0.006588277	0.066673367	HIV(-)MSM	HIV(-)MSW
Lawsonibacter	-0.037659337	0.91016455	1	HIV(-)MSM	HIV(-)MSW
Catenibacillus	1.38705788	0.042022506	0.174290067	HIV(-)MSM	HIV(-)MSW
Limivicinus	0.721182291	0.108224167	0.294416281	HIV(-)MSM	HIV(-)MSW
UMGS1375	-1.064108517	0.011912231	0.091054063	HIV(-)MSM	HIV(-)MSW
Butyrivibrio_A_180067	3.254853715	0.000466996	0.0107409	HIV(-)MSM	HIV(-)MSW
Anaerovibrio	5.159010059	5.22894445143427e-05	0.002204872	HIV(-)MSM	HIV(-)MSW
Victivallis	0.435290797	0.255919173	0.501918998	HIV(-)MSM	HIV(-)MSW
Terrisporobacter	0.006500621	0.984443006	1	HIV(-)MSM	HIV(-)MSW
Clostridium_Q_135822	-0.117548796	0.81147195	1	HIV(-)MSM	HIV(-)MSW
Holdemanella	3.06277274	0.000877001	0.014792088	HIV(-)MSM	HIV(-)MSW
Barnesiella	-2.220054799	0.000345802	0.008748787	HIV(-)MSM	HIV(-)MSW
CAG-302	NA	1	1	HIV(-)MSM	HIV(-)MSW
Butyribacter	-0.573580319	0.304616496	0.570873877	HIV(-)MSM	HIV(-)MSW
Merdisoma	0.036669618	0.913866487	1	HIV(-)MSM	HIV(-)MSW
Schaedlerella	-0.371185398	0.330865983	0.597922097	HIV(-)MSM	HIV(-)MSW
UMGS1449	NA	1	1	HIV(-)MSM	HIV(-)MSW
Clostridium_A	-0.318374404	0.357160901	0.627511861	HIV(-)MSM	HIV(-)MSW
Copromorpha	0.695075732	0.091147525	0.272782146	HIV(-)MSM	HIV(-)MSW
Alistipes_A_871404	-0.074961371	0.867460301	1	HIV(-)MSM	HIV(-)MSW
CAG-1427	-0.459632374	0.23218534	0.469943129	HIV(-)MSM	HIV(-)MSW
Enterocloster	-0.577627333	0.204614871	0.427831093	HIV(-)MSM	HIV(-)MSW
Limivivens	0.193646046	0.660420877	0.923129734	HIV(-)MSM	HIV(-)MSW
Oribacterium	NA	1	1	HIV(-)MSM	HIV(-)MSW
VUNA01	2.809671811	6.73273431751728e-06	0.000465738	HIV(-)MSM	HIV(-)MSW
Bilophila	0.398958902	0.473811524	0.755566187	HIV(-)MSM	HIV(-)MSW
Dorea_A	-0.004698952	0.987741732	1	HIV(-)MSM	HIV(-)MSW
Paramuribaculum	-1.352910658	0.005273685	0.059539462	HIV(-)MSM	HIV(-)MSW
Acutalibacter	0.955746846	0.012956309	0.091054063	HIV(-)MSM	HIV(-)MSW
Akkermansia	-1.999221077	0.005792257	0.061060045	HIV(-)MSM	HIV(-)MSW
Vescimonas	0.958909461	0.092724366	0.272782146	HIV(-)MSM	HIV(-)MSW
CAG-177	0.538493226	0.197536103	0.422553023	HIV(-)MSM	HIV(-)MSW
Holdemania	0.303510975	0.36481588	0.636540812	HIV(-)MSM	HIV(-)MSW
Clostridium_AQ	-0.32833595	0.528589306	0.800796972	HIV(-)MSM	HIV(-)MSW
Anaerobutyricum	0.123336827	0.741986501	0.988013604	HIV(-)MSM	HIV(-)MSW
Phocea	-0.260544243	0.443482537	0.728578453	HIV(-)MSM	HIV(-)MSW
Borkfalkia	0.829158171	0.04770707	0.180253489	HIV(-)MSM	HIV(-)MSW
Limisoma	-0.767070669	0.098163388	0.280411838	HIV(-)MSM	HIV(-)MSW
Veillonella_A	0.043208239	0.896613502	1	HIV(-)MSM	HIV(-)MSW
Brachyspira	NA	1	1	HIV(-)MSM	HIV(-)MSW
Escherichia_710834	-1.574573433	0.008499612	0.076800065	HIV(-)MSM	HIV(-)MSW
UMGS1071	0.762588119	0.086926244	0.269262143	HIV(-)MSM	HIV(-)MSW
Sneathia	NA	1	1	HIV(-)MSM	HIV(-)MSW
Eubacterium_I	0.151605175	0.65806525	0.923129734	HIV(-)MSM	HIV(-)MSW
Adlercreutzia_404257	-0.955769668	0.015246066	0.097736705	HIV(-)MSM	HIV(-)MSW
Limiplasma	1.741744382	0.001252776	0.01864425	HIV(-)MSM	HIV(-)MSW
Allisonella	-0.336902728	0.293244753	0.553663601	HIV(-)MSM	HIV(-)MSW
Intestinibacter	-0.562899195	0.279165026	0.5350663	HIV(-)MSM	HIV(-)MSW
PeH17	1.196147689	0.021601164	0.124206693	HIV(-)MSM	HIV(-)MSW
UBA737	-0.476802642	0.221648512	0.452234463	HIV(-)MSM	HIV(-)MSW
Megasphaera_A_38685	-0.653710012	0.203332632	0.427831093	HIV(-)MSM	HIV(-)MSW
Faecalimonas	-2.179352011	0.087270734	0.269262143	HIV(-)MSM	HIV(-)MSW
Clostridium_T	0.204005033	0.712130475	0.968650592	HIV(-)MSM	HIV(-)MSW
CAG-273	0.247495827	0.477828418	0.755566187	HIV(-)MSM	HIV(-)MSW
Ruminococcus_C_58660	0.738913781	0.099295205	0.280411838	HIV(-)MSM	HIV(-)MSW
Porphyromonas_A_859424	-0.175888504	0.637197446	0.905679516	HIV(-)MSM	HIV(-)MSW
Ruthenibacterium	0.498979855	0.259577589	0.505177923	HIV(-)MSM	HIV(-)MSW
Anaerococcus	-0.508459936	0.173240854	0.394864288	HIV(-)MSM	HIV(-)MSW
Ruminococcus_D	-0.102324725	0.844429721	1	HIV(-)MSM	HIV(-)MSW
UBA3402	-0.989728077	0.007337709	0.071401553	HIV(-)MSM	HIV(-)MSW
Onthomonas	0.634638396	0.059944727	0.204946161	HIV(-)MSM	HIV(-)MSW
Succinivibrio	4.231418146	3.36638544264793e-06	0.000465738	HIV(-)MSM	HIV(-)MSW
Gemmiger_A_73129	-0.009766926	0.985187054	1	HIV(-)MSM	HIV(-)MSW
Anaerotignum_189125	0.301620873	0.592707418	0.861810211	HIV(-)MSM	HIV(-)MSW
Duodenibacillus	-0.861138155	0.037436552	0.164419641	HIV(-)MSM	HIV(-)MSW
Helicobacter_B	3.964630428	0.047393314	0.180253489	HIV(-)MSM	HIV(-)MSW
Mitsuokella	0.482514816	0.166202667	0.382266134	HIV(-)MSM	HIV(-)MSW
RUG13077	1.128932066	0.011706903	0.091054063	HIV(-)MSM	HIV(-)MSW
ER4	1.302527248	0.03769304	0.164419641	HIV(-)MSM	HIV(-)MSW
GWA2-37-10	1.836990291	0.022810962	0.12426392	HIV(-)MSM	HIV(-)MSW
Turicibacter	0.950046799	0.025087568	0.126943093	HIV(-)MSM	HIV(-)MSW
Lachnospira	-0.413692175	0.511205164	0.793465684	HIV(-)MSM	HIV(-)MSW
Fusicatenibacter	-0.50894118	0.100859594	0.280411838	HIV(-)MSM	HIV(-)MSW
UBA644	0.870089006	0.025055734	0.126943093	HIV(-)MSM	HIV(-)MSW
Porcincola	0.010975908	0.973617728	1	HIV(-)MSM	HIV(-)MSW
CAG-1024	-0.014706002	0.96290001	1	HIV(-)MSM	HIV(-)MSW
CAG-127	0.223116455	0.4741384	0.755566187	HIV(-)MSM	HIV(-)MSW
Romboutsia_B	0.646616059	0.211617392	0.436889875	HIV(-)MSM	HIV(-)MSW
CAG-196	0.596976501	0.181968331	0.40049559	HIV(-)MSM	HIV(-)MSW
Soleaferrea	0.49282148	0.323947203	0.595634078	HIV(-)MSM	HIV(-)MSW
Blautia_A_141780	0.794046587	0.069092317	0.230004686	HIV(-)MSM	HIV(-)MSW
UBA1259	-0.062669964	0.849543183	1	HIV(-)MSM	HIV(-)MSW
Pauljensenia	0.3638182	0.250418563	0.494967941	HIV(-)MSM	HIV(-)MSW
Clostridium_Q_134516	-0.642869391	0.113198112	0.295248685	HIV(-)MSM	HIV(-)MSW
Anaerotruncus	0.207154715	0.477243502	0.755566187	HIV(-)MSM	HIV(-)MSW
Agathobacter_164117	0.063973969	0.918021806	1	HIV(-)MSM	HIV(-)MSW
Bulleidia	3.058544532	7.36344905087355e-06	0.000465738	HIV(-)MSM	HIV(-)MSW
Lactobacillus	1.001739545	0.022527763	0.12426392	HIV(-)MSM	HIV(-)MSW
Parasutterella	-0.219531272	0.717600912	0.970871822	HIV(-)MSM	HIV(-)MSW
Muricomes_149725	NA	1	1	HIV(-)MSM	HIV(-)MSW
Eubacterium_G	-0.526638439	0.123997086	0.310606561	HIV(-)MSM	HIV(-)MSW
Senegalimassilia	0.514520284	0.112673585	0.295248685	HIV(-)MSM	HIV(-)MSW
Anaerofilum_74150	1.359781159	0.015452444	0.097736705	HIV(-)MSM	HIV(-)MSW
Anaeromassilibacillus	1.425769498	0.00816016	0.076463717	HIV(-)MSM	HIV(-)MSW
Eubacterium_J	0.185595827	0.732707847	0.984314479	HIV(-)MSM	HIV(-)MSW
Rothia	NA	1	1	HIV(-)MSM	HIV(-)MSW
Ventrimonas	-0.395025017	0.402302021	0.683103432	HIV(-)MSM	HIV(-)MSW
Acidaminococcus	2.545686529	0.001405	0.019748062	HIV(-)MSM	HIV(-)MSW
Desulfovibrio_R_446353	0.198526508	0.614137117	0.877834411	HIV(-)MSM	HIV(-)MSW
Fimenecus	-0.146870705	0.689336041	0.949822895	HIV(-)MSM	HIV(-)MSW
Sodaliphilus	NA	1	1	HIV(-)MSM	HIV(-)MSW
Fimicola	NA	1	1	HIV(-)MSM	HIV(-)MSW
BX12	1.036798071	0.012927706	0.091054063	HIV(-)MSM	HIV(-)MSW
Coprococcus_A_187866	-0.215520541	0.553209677	0.823219656	HIV(-)MSM	HIV(-)MSW
UBA1417	0.358247878	0.55215653	0.823219656	HIV(-)MSM	HIV(-)MSW
Parolsenella	NA	1	1	HIV(-)MSM	HIV(-)MSW
Avispirillum	-0.786927737	0.043008807	0.175503682	HIV(-)MSM	HIV(-)MSW
CAG-238	1.091219314	0.013851408	0.094713684	HIV(-)MSM	HIV(-)MSW
Faecousia	1.208789167	0.01255625	0.091054063	HIV(-)MSM	HIV(-)MSW
Acetatifactor	1.086402487	0.035912334	0.164419641	HIV(-)MSM	HIV(-)MSW
RUG13038	2.151119504	0.000956654	0.015127098	HIV(-)MSM	HIV(-)MSW
UBA3282	-0.297798093	0.390847743	0.67268353	HIV(-)MSM	HIV(-)MSW
CAG-488	NA	1	1	HIV(-)MSM	HIV(-)MSW
Caproiciproducens	0.499479858	0.123282331	0.310606561	HIV(-)MSM	HIV(-)MSW
Ruminiclostridium_E	1.505131589	0.012034362	0.091054063	HIV(-)MSM	HIV(-)MSW
Corynebacterium	1.749021816	0.012262899	0.091054063	HIV(-)MSM	HIV(-)MSW
Coprococcus_A_121497	-1.589876767	0.000616902	0.01200587	HIV(-)MSM	HIV(-)MSW
Oscillibacter	NA	1	1	HIV(-)MSM	HIV(-)MSW
Eisenbergiella	0.253428787	0.547637927	0.823219656	HIV(-)MSM	HIV(-)MSW
Faecalibacillus	-1.088138884	0.13504828	0.325402045	HIV(-)MSM	HIV(-)MSW
Howardella	0.319512561	0.344170956	0.609893587	HIV(-)MSM	HIV(-)MSW
DTU014	-0.289419933	0.433747727	0.717242973	HIV(-)MSM	HIV(-)MSW
Fusobacterium_A	1.808832652	0.027036216	0.134120838	HIV(-)MSM	HIV(-)MSW
Lachnoclostridium_B	0.344261363	0.314383021	0.584844884	HIV(-)MSM	HIV(-)MSW
Erysipelatoclostridium	0.101683923	0.840593071	1	HIV(-)MSM	HIV(-)MSW
Lactococcus_A_346120	0.636119732	0.05571263	0.198525287	HIV(-)MSM	HIV(-)MSW
Onthenecus	0.161571184	0.705511781	0.964835031	HIV(-)MSM	HIV(-)MSW
Ventrisoma	0.95947867	0.180563488	0.40049559	HIV(-)MSM	HIV(-)MSW
AM51-8	-0.72177495	0.05448263	0.196915793	HIV(-)MSM	HIV(-)MSW
Evtepia	0.668660331	0.092326324	0.272782146	HIV(-)MSM	HIV(-)MSW
Anaerofustis	NA	1	1	HIV(-)MSM	HIV(-)MSW
Collinsella	0.561151909	0.090347059	0.272782146	HIV(-)MSM	HIV(-)MSW
Dielma	1.512606665	0.005412678	0.059539462	HIV(-)MSM	HIV(-)MSW
Eubacterium_F	0.037662036	0.926295975	1	HIV(-)MSM	HIV(-)MSW
CAG-217	0.901739163	0.072717922	0.235867107	HIV(-)MSM	HIV(-)MSW
Angelakisella	0.310757151	0.381567884	0.661210101	HIV(-)MSM	HIV(-)MSW
Lancefieldella	NA	1	1	HIV(-)MSM	HIV(-)MSW
Slackia_A	-0.100797958	0.756787486	1	HIV(-)MSM	HIV(-)MSW
Peptococcus	0.496150372	0.185448208	0.404468937	HIV(-)MSM	HIV(-)MSW
Ruminococcus_C_59129	-1.249646958	0.024126689	0.126943093	HIV(-)MSM	HIV(-)MSW
Zag111	NA	1	1	HIV(-)MSM	HIV(-)MSW
UBA6382	NA	1	1	HIV(-)MSM	HIV(-)MSW
CAG-485	0.857246721	0.017212771	0.103686452	HIV(-)MSM	HIV(-)MSW
Fusobacterium_C	2.778601941	0.000239504	0.006732731	HIV(-)MSM	HIV(-)MSW
Peptoniphilus_A	-1.176450992	0.015279463	0.097736705	HIV(-)MSM	HIV(-)MSW
Mediterraneibacter_A_155590	NA	1	1	HIV(-)MSM	HIV(-)MSW
Pseudobutyricicoccus	0.683969076	0.037119373	0.164419641	HIV(-)MSM	HIV(-)MSW
Onthocola_B	NA	1	1	HIV(-)MSM	HIV(-)MSW
Adlercreutzia_404199	0.209480244	0.522663531	0.800796972	HIV(-)MSM	HIV(-)MSW
CAG-313	1.694569808	0.030440411	0.145309886	HIV(-)MSM	HIV(-)MSW
Cloacibacillus	NA	1	1	HIV(-)MSM	HIV(-)MSW
CAG-791	NA	1	1	HIV(-)MSM	HIV(-)MSW
QALA01	NA	1	1	HIV(-)MSM	HIV(-)MSW
Massilioclostridium	0.348093855	0.329540112	0.597922097	HIV(-)MSM	HIV(-)MSW
RUG762	0.165267068	0.578080429	0.845400858	HIV(-)MSM	HIV(-)MSW
Scatoplasma	NA	1	1	HIV(-)MSM	HIV(-)MSW
Fenollaria	-0.15543933	0.604453563	0.868901997	HIV(-)MSM	HIV(-)MSW
SFMI01	-0.632546969	0.198750236	0.422553023	HIV(-)MSM	HIV(-)MSW
Paralachnospira	0.814403045	0.058766256	0.203669353	HIV(-)MSM	HIV(-)MSW
Finegoldia	-1.229010484	0.047071022	0.180253489	HIV(-)MSM	HIV(-)MSW
Actinomyces	0.661640548	0.076731922	0.245736409	HIV(-)MSM	HIV(-)MSW
Varibaculum	-0.465271355	0.420083165	0.708540271	HIV(-)MSM	HIV(-)MSW
CAG-274	0.396196591	0.399957322	0.683103432	HIV(-)MSM	HIV(-)MSW
Eggerthella	-0.68675507	0.107554371	0.294416281	HIV(-)MSM	HIV(-)MSW
Mailhella	0.692420114	0.0390404	0.164620354	HIV(-)MSM	HIV(-)MSW
Bittarella	0.756933643	0.109406113	0.29446539	HIV(-)MSM	HIV(-)MSW
Christensenella	NA	1	1	HIV(-)MSM	HIV(-)MSW
Ruminococcus_B	-0.582043713	0.290417102	0.55244757	HIV(-)MSM	HIV(-)MSW
Granulicatella	-0.327162551	0.324891315	0.595634078	HIV(-)MSM	HIV(-)MSW
Campylobacter_B	-0.318684136	0.457732822	0.74713809	HIV(-)MSM	HIV(-)MSW
CAG-95	1.862735864	0.000551121	0.011619469	HIV(-)MSM	HIV(-)MSW
Gemella	0.75884934	0.051627043	0.192082969	HIV(-)MSM	HIV(-)MSW
1XD42-69	0.782329075	0.070616088	0.232024289	HIV(-)MSM	HIV(-)MSW
Spyradenecus	NA	1	1	HIV(-)MSM	HIV(-)MSW
UBA11471	1.6691723	0.128082978	0.317696014	HIV(-)MSM	HIV(-)MSW
Pygmaiobacter	1.048850673	0.034081889	0.159679961	HIV(-)MSM	HIV(-)MSW
UBA3789	NA	1	1	HIV(-)MSM	HIV(-)MSW
UBA6985	-0.121666023	0.735317931	0.984314479	HIV(-)MSM	HIV(-)MSW
COE1	-1.272292775	0.009941356	0.086729764	HIV(-)MSM	HIV(-)MSW
Longibaculum	-1.376348035	0.047735114	0.180253489	HIV(-)MSM	HIV(-)MSW
Tidjanibacter	-0.030920957	0.929321358	1	HIV(-)MSM	HIV(-)MSW
GCA-900066905	NA	1	1	HIV(-)MSM	HIV(-)MSW
Onthovivens	NA	1	1	HIV(-)MSM	HIV(-)MSW
RUG115	0.890596451	0.038617655	0.164620354	HIV(-)MSM	HIV(-)MSW
Coprobacter	0.219881811	0.489936574	0.76514786	HIV(-)MSM	HIV(-)MSW
Methanobrevibacter_A	0.498800765	0.133763162	0.325402045	HIV(-)MSM	HIV(-)MSW
Oxalobacter_566322	0.039995004	0.90826744	1	HIV(-)MSM	HIV(-)MSW
Absicoccus	4.374196807	2.90219261995687e-05	0.001468509	HIV(-)MSM	HIV(-)MSW
Pseudoflavonifractor_80958	NA	1	1	HIV(-)MSM	HIV(-)MSW
UBA636	NA	1	1	HIV(-)MSM	HIV(-)MSW
Negativibacillus	1.543455805	0.003306553	0.039836092	HIV(-)MSM	HIV(-)MSW
MARSEILLE-P3954	NA	1	1	HIV(-)MSM	HIV(-)MSW
Megamonas	-1.622294505	0.123714487	0.310606561	HIV(-)MSM	HIV(-)MSW
UBA6984	NA	1	1	HIV(-)MSM	HIV(-)MSW
Gabonibacter	-1.333857167	0.134707779	0.325402045	HIV(-)MSM	HIV(-)MSW
Ellagibacter	0.117098252	0.686660686	0.949822895	HIV(-)MSM	HIV(-)MSW
Methanosphaera	NA	1	1	HIV(-)MSM	HIV(-)MSW
Catonella	NA	1	1	HIV(-)MSM	HIV(-)MSW
Eubacterium_N	0.056994783	0.849230748	1	HIV(-)MSM	HIV(-)MSW
Leuconostoc_B	0.891916687	0.087087107	0.269262143	HIV(-)MSM	HIV(-)MSW
Stercorousia	NA	1	1	HIV(-)MSM	HIV(-)MSW
Scybalousia	1.30754516	0.020475334	0.120471151	HIV(-)MSM	HIV(-)MSW
Massilistercora	-0.129682479	0.690780288	0.949822895	HIV(-)MSM	HIV(-)MSW
Caecibacter	NA	1	1	HIV(-)MSM	HIV(-)MSW
UBA7173	1.07139217	0.159857807	0.374481715	HIV(-)MSM	HIV(-)MSW
Gordonibacter	0.455941727	0.238531048	0.478955199	HIV(-)MSM	HIV(-)MSW
UBA1254	NA	1	1	HIV(-)MSM	HIV(-)MSW
Gemmiger_A_73276	NA	1	1	HIV(-)MSM	HIV(-)MSW
Muribaculum	-0.973116555	0.094603317	0.275110795	HIV(-)MSM	HIV(-)MSW
