# Supplementary material for: Agrarian diet improves metabolic health in HIV-positive men with Prevotella-rich microbiomes: results from a randomized trial
Source: mSystems. 2025 Nov 26;10(12):e01185-25. doi: 10.1128/msystems.01185-25 (PMC12710365; doi:10.1128/msystems.01185-25)
Supplement: Table S3 — Fecal agrarian microbiome changes stratified by cohort. [file msystems.01185-25-s0003.csv]

Genus	LFC	p	q	Cohort
Haemophilus_D_735815	0.10894048	0.78915166	1	HIV(+)MSM
Eubacterium_R	0.308528099	0.388090759	1	HIV(+)MSM
Roseburia	-0.000983903	0.996517874	1	HIV(+)MSM
Parabacteroides_B_862066	0.117537938	0.574472382	1	HIV(+)MSM
Dialister	0.067004825	0.792165807	1	HIV(+)MSM
Blautia_A_141781	0.002291037	0.987442785	1	HIV(+)MSM
CAG-317_146760	-0.089143727	0.559781146	1	HIV(+)MSM
Faecalibacterium	0.147628499	0.457272264	1	HIV(+)MSM
Odoribacter_865974	0.158189827	0.541261291	1	HIV(+)MSM
Phascolarctobacterium_A	0.024176042	0.90241127	1	HIV(+)MSM
UBA5905	0.083586593	0.789148239	1	HIV(+)MSM
CAG-41	-0.104478454	0.737151509	1	HIV(+)MSM
Bacteroides_H	0.116639877	0.53369487	1	HIV(+)MSM
Ruminococcus_E	0.194628056	0.464656196	1	HIV(+)MSM
Agathobaculum	0.158459541	0.393947446	1	HIV(+)MSM
Anaerostipes	-0.033311971	0.83948841	1	HIV(+)MSM
SFLA01	0.686917804	0.212010866	1	HIV(+)MSM
Catenibacterium	-0.123776699	0.489293325	1	HIV(+)MSM
Butyricimonas	0.097602244	0.643485597	1	HIV(+)MSM
Bifidobacterium_388775	-0.017590005	0.954519063	1	HIV(+)MSM
Streptococcus	-0.051816431	0.836255386	1	HIV(+)MSM
Copromonas	-0.05434043	0.794368393	1	HIV(+)MSM
Prevotella	0.16387438	0.393217228	1	HIV(+)MSM
Marvinbryantia	0.186572674	0.337525746	1	HIV(+)MSM
Phocaeicola_A_858004	-0.105861588	0.674141454	1	HIV(+)MSM
CAG-83	-0.399637757	0.241595824	1	HIV(+)MSM
Cryptobacteroides	-0.064763043	0.833989642	1	HIV(+)MSM
Alistipes_A_871400	0.332134206	0.100061636	1	HIV(+)MSM
Alloprevotella	0.050386682	0.860569185	1	HIV(+)MSM
Bariatricus	-0.041285043	0.85876687	1	HIV(+)MSM
Mediterraneibacter_A_155507	-0.152540845	0.457208451	1	HIV(+)MSM
Sutterella	-0.100943754	0.747082847	1	HIV(+)MSM
CAG-45	0.667333787	0.355311304	1	HIV(+)MSM
Oliverpabstia	-0.266070347	0.140026568	1	HIV(+)MSM
UBA11452	0.149012689	0.824925448	1	HIV(+)MSM
Paraprevotella	0.03923178	0.876992877	1	HIV(+)MSM
Paludicola	0.003363981	0.994672661	1	HIV(+)MSM
Dysosmobacter	0.246097681	0.201862533	1	HIV(+)MSM
CAG-269	0.462614691	0.219478272	1	HIV(+)MSM
Longicatena	-1.19803807	0.200443003	1	HIV(+)MSM
Lawsonibacter	-0.040704878	0.826471767	1	HIV(+)MSM
Limivicinus	0.134865731	0.572166569	1	HIV(+)MSM
UMGS1375	-0.04888844	0.866718225	1	HIV(+)MSM
Butyrivibrio_A_180067	0.337865615	0.151427275	1	HIV(+)MSM
Anaerovibrio	0.36560125	0.437776073	1	HIV(+)MSM
Victivallis	1.413263402	0.013522609	1	HIV(+)MSM
Terrisporobacter	0.362523733	0.463042114	1	HIV(+)MSM
Clostridium_Q_135822	0.043372548	0.834428289	1	HIV(+)MSM
Holdemanella	-0.111378597	0.502951383	1	HIV(+)MSM
Barnesiella	1.022774136	0.039916551	1	HIV(+)MSM
CAG-302	0.100233455	0.855476793	1	HIV(+)MSM
Butyribacter	0.356574946	0.281333858	1	HIV(+)MSM
Merdisoma	-0.08329179	0.628265432	1	HIV(+)MSM
Schaedlerella	0.203594254	0.351326455	1	HIV(+)MSM
UMGS1449	0.889701302	0.191954498	1	HIV(+)MSM
Clostridium_A	-0.405844424	0.113401074	1	HIV(+)MSM
Copromorpha	-0.038988318	0.82216267	1	HIV(+)MSM
Alistipes_A_871404	0.242785096	0.269083578	1	HIV(+)MSM
CAG-1427	0.001718154	0.995585749	1	HIV(+)MSM
Enterocloster	0.056003535	0.738332654	1	HIV(+)MSM
UBA1394	0.855521007	0.112681555	1	HIV(+)MSM
Limivivens	0.12078824	0.484122568	1	HIV(+)MSM
Oribacterium	0.178203711	0.567731409	1	HIV(+)MSM
VUNA01	-0.09392236	0.595363083	1	HIV(+)MSM
Bilophila	-0.000575578	0.997902193	1	HIV(+)MSM
CAG-632	0.180868468	0.669200338	1	HIV(+)MSM
Dorea_A	-0.126491454	0.455738515	1	HIV(+)MSM
Acutalibacter	-0.234417283	0.57284275	1	HIV(+)MSM
Akkermansia	0.531535468	0.517333493	1	HIV(+)MSM
Vescimonas	0.236661995	0.359853609	1	HIV(+)MSM
CAG-177	0.135594863	0.791754007	1	HIV(+)MSM
Holdemania	-0.023309993	0.913589475	1	HIV(+)MSM
Clostridium_AQ	-0.101475527	0.740717812	1	HIV(+)MSM
Anaerobutyricum	0.067263877	0.679166887	1	HIV(+)MSM
Phocea	0.051528278	0.817671637	1	HIV(+)MSM
Borkfalkia	-0.287948049	0.521252491	1	HIV(+)MSM
Limisoma	0.264092224	0.221414893	1	HIV(+)MSM
Veillonella_A	-0.441647454	0.21955018	1	HIV(+)MSM
Escherichia_710834	-0.605354158	0.101151806	1	HIV(+)MSM
UMGS1071	-0.166754009	0.61609877	1	HIV(+)MSM
Eubacterium_I	-0.160129095	0.462541682	1	HIV(+)MSM
Limiplasma	-0.08895787	0.784903856	1	HIV(+)MSM
Allisonella	-0.272040324	0.330492418	1	HIV(+)MSM
Intestinibacter	-0.15968523	0.663602382	1	HIV(+)MSM
PeH17	1.158836633	0.233503962	1	HIV(+)MSM
Megasphaera_A_38685	-0.414740359	0.33066446	1	HIV(+)MSM
Faecalimonas	0.560854332	0.314031268	1	HIV(+)MSM
Clostridium_T	0.369995402	0.313349867	1	HIV(+)MSM
CAG-273	0.226081279	0.617628045	1	HIV(+)MSM
Ruminococcus_C_58660	-0.022651818	0.900149146	1	HIV(+)MSM
Ruthenibacterium	-0.076860864	0.745225977	1	HIV(+)MSM
Anaerococcus	0.038051661	0.962432049	1	HIV(+)MSM
Ruminococcus_D	0.254508303	0.388399227	1	HIV(+)MSM
UBA3402	-0.157376118	0.532624304	1	HIV(+)MSM
Onthomonas	-0.010729597	0.975644	1	HIV(+)MSM
Succinivibrio	-0.352386932	0.234147578	1	HIV(+)MSM
Gemmiger_A_73129	0.000782799	0.996588627	1	HIV(+)MSM
Anaerotignum_189125	0.233894845	0.391542208	1	HIV(+)MSM
Duodenibacillus	-0.45720621	0.156178918	1	HIV(+)MSM
Mitsuokella	0.524143645	0.352135673	1	HIV(+)MSM
RUG13077	-0.17027073	0.478533019	1	HIV(+)MSM
ER4	0.19672522	0.334084526	1	HIV(+)MSM
Turicibacter	-0.160785098	0.684585153	1	HIV(+)MSM
Lachnospira	0.007745394	0.973964433	1	HIV(+)MSM
Fusicatenibacter	-0.172497686	0.284858229	1	HIV(+)MSM
Porcincola	-0.118467336	0.511688025	1	HIV(+)MSM
CAG-127	0.304520474	0.453625131	1	HIV(+)MSM
Romboutsia_B	-0.226982762	0.45068013	1	HIV(+)MSM
Blautia_A_141780	-0.169746208	0.602175135	1	HIV(+)MSM
UBA1259	0.585752804	0.238131472	1	HIV(+)MSM
Pauljensenia	0.024199909	0.871371123	1	HIV(+)MSM
Clostridium_Q_134516	0.321098381	0.216505239	1	HIV(+)MSM
Anaerotruncus	-0.050060147	0.782823957	1	HIV(+)MSM
Agathobacter_164117	-0.056471037	0.776362126	1	HIV(+)MSM
Bulleidia	0.049618077	0.83699489	1	HIV(+)MSM
Parasutterella	-0.425265335	0.162359109	1	HIV(+)MSM
Muricomes_149725	-0.388342694	0.394605438	1	HIV(+)MSM
Eubacterium_G	0.028067484	0.9385586	1	HIV(+)MSM
Senegalimassilia	-0.225851277	0.238304282	1	HIV(+)MSM
Anaerofilum_74150	0.316117008	0.435953535	1	HIV(+)MSM
UBA1732	-0.048979651	0.918341113	1	HIV(+)MSM
Anaeromassilibacillus	-0.222645149	0.529334805	1	HIV(+)MSM
Eubacterium_J	0.334913441	0.265956314	1	HIV(+)MSM
Rothia	-0.105560898	0.71750101	1	HIV(+)MSM
Ventrimonas	0.006523677	0.976397216	1	HIV(+)MSM
Acidaminococcus	-0.015478486	0.954530227	1	HIV(+)MSM
Desulfovibrio_R_446353	0.135088631	0.507405763	1	HIV(+)MSM
Fimenecus	0.179505511	0.352136539	1	HIV(+)MSM
Sodaliphilus	0.715096778	0.131489835	1	HIV(+)MSM
BX12	-0.039156328	0.927874907	1	HIV(+)MSM
Coprococcus_A_187866	0.055452404	0.780880401	1	HIV(+)MSM
UBA1417	-0.055931414	0.787072982	1	HIV(+)MSM
Parolsenella	-0.01848441	0.951193508	1	HIV(+)MSM
Avispirillum	0.335768071	0.442052915	1	HIV(+)MSM
CAG-238	0.23615022	0.361172854	1	HIV(+)MSM
Faecousia	0.56859391	0.07433628	1	HIV(+)MSM
Acetatifactor	0.243742981	0.276786321	1	HIV(+)MSM
RUG13038	0.129293373	0.82359421	1	HIV(+)MSM
Lacrimispora	0.124214158	0.716245929	1	HIV(+)MSM
Caproiciproducens	-0.102775295	0.809877701	1	HIV(+)MSM
Ruminiclostridium_E	-0.050880969	0.855716774	1	HIV(+)MSM
Coprococcus_A_121497	0.403103175	0.272350393	1	HIV(+)MSM
Eisenbergiella	0.215454891	0.424398656	1	HIV(+)MSM
Faecalibacillus	0.432612636	0.287186323	1	HIV(+)MSM
Howardella	-0.089943253	0.68738353	1	HIV(+)MSM
Intestinimonas	0.350056125	0.207978383	1	HIV(+)MSM
Lachnoclostridium_B	-0.1039361	0.596068497	1	HIV(+)MSM
Erysipelatoclostridium	0.121682764	0.741700515	1	HIV(+)MSM
Lactococcus_A_346120	-0.540065682	0.268885098	1	HIV(+)MSM
Onthenecus	0.027405071	0.877103282	1	HIV(+)MSM
AM51-8	0.056711814	0.86313623	1	HIV(+)MSM
Evtepia	0.069006345	0.709971329	1	HIV(+)MSM
Collinsella	-0.276768766	0.148402866	1	HIV(+)MSM
Eubacterium_F	0.279433358	0.30505305	1	HIV(+)MSM
CAG-217	-0.323325449	0.110742475	1	HIV(+)MSM
Angelakisella	-0.18643442	0.655059878	1	HIV(+)MSM
Slackia_A	-0.381666933	0.051163287	1	HIV(+)MSM
Hungatella_A_128155	-0.058323115	0.852592818	1	HIV(+)MSM
Anaerotignum_189163	0.441914051	0.484213071	1	HIV(+)MSM
Zag111	-1.291966017	0.076931451	1	HIV(+)MSM
UBA6382	-0.285598569	0.360366631	1	HIV(+)MSM
CAG-485	NA	1	1	HIV(+)MSM
Fusobacterium_C	-0.38032217	0.35177885	1	HIV(+)MSM
Mediterraneibacter_A_155590	-0.336835878	0.303339985	1	HIV(+)MSM
Pseudobutyricicoccus	0.336438564	0.272386466	1	HIV(+)MSM
Onthocola_B	0.626227829	0.151445437	1	HIV(+)MSM
CCUG-7971	0.137818506	0.321774442	1	HIV(+)MSM
CAG-791	0.382633857	0.078555849	1	HIV(+)MSM
Campylobacter_A	-0.393851512	0.438937563	1	HIV(+)MSM
Massilioclostridium	-0.402848659	0.318039306	1	HIV(+)MSM
Ligilactobacillus	0.568904414	0.176210706	1	HIV(+)MSM
Murimonas	0.289743624	0.480894577	1	HIV(+)MSM
Fusobacterium_B	-1.065858901	0.318887284	1	HIV(+)MSM
CAG-977	-0.239875524	0.724847649	1	HIV(+)MSM
RUG762	-0.255618776	0.526879017	1	HIV(+)MSM
Fenollaria	-0.016803801	0.976596022	1	HIV(+)MSM
SFMI01	0.114100152	0.762924714	1	HIV(+)MSM
Paralachnospira	0.349037708	0.179038436	1	HIV(+)MSM
Finegoldia	0.207054486	0.741517535	1	HIV(+)MSM
CAG-274	0.074353264	0.846322317	1	HIV(+)MSM
Eggerthella	-0.443218767	0.165851895	1	HIV(+)MSM
Mailhella	0.134368223	0.443790064	1	HIV(+)MSM
Bittarella	-0.148822097	0.631801202	1	HIV(+)MSM
Christensenella	0.037586615	0.767991784	1	HIV(+)MSM
Ruminococcus_B	-1.333872519	0.001544078	0.325800358	HIV(+)MSM
Granulicatella	-0.380235379	0.157432083	1	HIV(+)MSM
Campylobacter_B	NA	1	1	HIV(+)MSM
CAG-95	0.504881675	0.140659889	1	HIV(+)MSM
Sellimonas	0.260298093	0.521405342	1	HIV(+)MSM
Gemella	-0.439048428	0.230211993	1	HIV(+)MSM
1XD42-69	0.098179802	0.746310505	1	HIV(+)MSM
Spyradenecus	-0.084509457	0.672959993	1	HIV(+)MSM
Clostridium_AP	0.074988014	0.868772809	1	HIV(+)MSM
C-53	-0.08870674	0.920169067	1	HIV(+)MSM
Pygmaiobacter	-0.163245246	0.563284169	1	HIV(+)MSM
UBA6985	0.033135132	0.917878805	1	HIV(+)MSM
COE1	0.206382675	0.740488123	1	HIV(+)MSM
RUG115	0.184113203	0.721272794	1	HIV(+)MSM
Massilibacillus	0.051453927	0.900770063	1	HIV(+)MSM
Methanobrevibacter_A	-0.277517475	0.695558341	1	HIV(+)MSM
Oxalobacter_566322	-0.41137582	0.685452402	1	HIV(+)MSM
Absicoccus	0.474457043	0.034700611	1	HIV(+)MSM
UBA636	-0.184365364	0.469938846	1	HIV(+)MSM
Negativibacillus	-0.039290578	0.868809859	1	HIV(+)MSM
Ellagibacter	0.063498431	0.74570909	1	HIV(+)MSM
Neobittarella	-0.225883051	0.687123277	1	HIV(+)MSM
Eubacterium_N	0.099567177	0.90456535	1	HIV(+)MSM
Stercorousia	0.121785747	0.630821817	1	HIV(+)MSM
Lacticaseibacillus	NA	1	1	HIV(+)MSM
RUG705	0.025821989	0.972177642	1	HIV(+)MSM
Caecibacter	-0.387813388	0.151754729	1	HIV(+)MSM
Haemophilus_D_735815	-0.332112283	0.317368718	0.896177187	HIV(-)MSM
Eubacterium_R	-0.374575232	0.359017428	0.896177187	HIV(-)MSM
Roseburia	-0.280623227	0.307520318	0.896177187	HIV(-)MSM
Parabacteroides_B_862066	-0.148207295	0.337086412	0.896177187	HIV(-)MSM
Dialister	-0.068642439	0.744985624	0.921211346	HIV(-)MSM
Blautia_A_141781	-0.073360262	0.590687279	0.917590196	HIV(-)MSM
CAG-317_146760	-0.592035703	0.113287991	0.829759959	HIV(-)MSM
Faecalibacterium	0.093754123	0.577321674	0.917590196	HIV(-)MSM
Odoribacter_865974	-0.263621652	0.196247987	0.896177187	HIV(-)MSM
Phascolarctobacterium_A	0.050129558	0.837498971	0.935730232	HIV(-)MSM
UBA5905	-0.314521675	0.355315245	0.896177187	HIV(-)MSM
CAG-41	-0.124904355	0.502879561	0.909955217	HIV(-)MSM
Bacteroides_H	0.130829537	0.510969192	0.909955217	HIV(-)MSM
Ruminococcus_E	0.216907483	0.629446246	0.9191998	HIV(-)MSM
Hydrogeniiclostridium	-0.464394559	0.23983696	0.896177187	HIV(-)MSM
Agathobaculum	0.055548578	0.706341381	0.921211346	HIV(-)MSM
Anaerostipes	-0.09461192	0.64198042	0.9191998	HIV(-)MSM
SFLA01	-0.197634596	0.410586042	0.896177187	HIV(-)MSM
Catenibacterium	-0.117059316	0.594248781	0.917590196	HIV(-)MSM
Butyricimonas	0.073788784	0.720512428	0.921211346	HIV(-)MSM
Bifidobacterium_388775	-0.019230468	0.948845987	0.981719016	HIV(-)MSM
Streptococcus	-0.348353205	0.249740467	0.896177187	HIV(-)MSM
Copromonas	-0.056615511	0.790076732	0.921561011	HIV(-)MSM
Prevotella	-0.062167788	0.838511506	0.935730232	HIV(-)MSM
Marvinbryantia	-0.538265453	0.197065859	0.896177187	HIV(-)MSM
Phocaeicola_A_858004	0.109918119	0.61980267	0.9191998	HIV(-)MSM
Parvimonas	0.761387447	0.018783691	0.829759959	HIV(-)MSM
CAG-83	0.263205334	0.330455747	0.896177187	HIV(-)MSM
Cryptobacteroides	0.252213613	0.209564974	0.896177187	HIV(-)MSM
Alistipes_A_871400	-0.189535641	0.252060723	0.896177187	HIV(-)MSM
Alloprevotella	-0.458128343	0.272199846	0.896177187	HIV(-)MSM
Bariatricus	-0.145610117	0.514835213	0.909955217	HIV(-)MSM
QALR01	0.512472628	0.169040708	0.896177187	HIV(-)MSM
Mediterraneibacter_A_155507	-0.043264458	0.792955426	0.921561011	HIV(-)MSM
Merdicola	-0.461676988	0.41924805	0.902654549	HIV(-)MSM
Sutterella	0.167546424	0.664890814	0.921211346	HIV(-)MSM
CAG-45	0.937658683	0.122793272	0.829759959	HIV(-)MSM
Oliverpabstia	-0.150763019	0.349246005	0.896177187	HIV(-)MSM
UBA11452	0.632442001	0.150760997	0.896177187	HIV(-)MSM
Paraprevotella	0.073822477	0.804582292	0.921561011	HIV(-)MSM
Paludicola	0.390387157	0.073084285	0.829759959	HIV(-)MSM
Dysosmobacter	-0.086499855	0.697132581	0.921211346	HIV(-)MSM
CAG-269	0.238960278	0.441840329	0.909955217	HIV(-)MSM
Longicatena	1.069517302	0.0313633	0.829759959	HIV(-)MSM
Lawsonibacter	-0.046296592	0.808672619	0.921561011	HIV(-)MSM
Catenibacillus	-0.316490392	0.399922832	0.896177187	HIV(-)MSM
Limivicinus	0.040817606	0.89511991	0.957281015	HIV(-)MSM
UMGS1375	-0.267826204	0.279782602	0.896177187	HIV(-)MSM
Butyrivibrio_A_180067	0.663425435	0.379077444	0.896177187	HIV(-)MSM
Anaerovibrio	0.381402899	0.309097692	0.896177187	HIV(-)MSM
Victivallis	0.589668372	0.10176216	0.829759959	HIV(-)MSM
Terrisporobacter	-0.130996605	0.877352372	0.947048589	HIV(-)MSM
Clostridium_Q_135822	-0.09286459	0.600036066	0.917590196	HIV(-)MSM
Holdemanella	-0.523716342	0.157007576	0.896177187	HIV(-)MSM
Barnesiella	-0.836497611	0.069511413	0.829759959	HIV(-)MSM
CAG-302	0.200773399	0.639145448	0.9191998	HIV(-)MSM
Butyribacter	-0.202330336	0.436766407	0.909955217	HIV(-)MSM
Merdisoma	-0.121518992	0.547193262	0.917590196	HIV(-)MSM
Schaedlerella	-0.681818095	0.019745513	0.829759959	HIV(-)MSM
UMGS1449	-0.050529176	0.931451555	0.978467284	HIV(-)MSM
Clostridium_A	-0.283602789	0.386811017	0.896177187	HIV(-)MSM
Copromorpha	-0.094005789	0.593889909	0.917590196	HIV(-)MSM
Alistipes_A_871404	-0.570902108	0.052603915	0.829759959	HIV(-)MSM
CAG-1427	-0.141126768	0.710668501	0.921211346	HIV(-)MSM
Enterocloster	0.167027697	0.363712229	0.896177187	HIV(-)MSM
UBA1394	0.421257737	0.194507636	0.896177187	HIV(-)MSM
Limivivens	0.060937972	0.701142703	0.921211346	HIV(-)MSM
Oribacterium	0.184158084	0.674516214	0.921211346	HIV(-)MSM
VUNA01	-0.116684189	0.730517548	0.921211346	HIV(-)MSM
Bilophila	-0.313564956	0.125721206	0.829759959	HIV(-)MSM
Dorea_A	-0.11932463	0.460477488	0.909955217	HIV(-)MSM
Paramuribaculum	0.606247877	0.09280369	0.829759959	HIV(-)MSM
Acutalibacter	-0.586567412	0.036152217	0.829759959	HIV(-)MSM
Akkermansia	0.088818788	0.837427714	0.935730232	HIV(-)MSM
Vescimonas	-0.425806422	0.049319153	0.829759959	HIV(-)MSM
CAG-177	0.784370576	0.105537647	0.829759959	HIV(-)MSM
Holdemania	-0.180094985	0.323760549	0.896177187	HIV(-)MSM
Clostridium_AQ	0.242093114	0.497943903	0.909955217	HIV(-)MSM
Anaerobutyricum	-0.283116376	0.125143688	0.829759959	HIV(-)MSM
Phocea	0.035331196	0.868535253	0.947048589	HIV(-)MSM
Borkfalkia	0.619856967	0.234867165	0.896177187	HIV(-)MSM
Limisoma	0.079023218	0.603782294	0.917590196	HIV(-)MSM
Veillonella_A	0.076997326	0.7868234	0.921561011	HIV(-)MSM
Brachyspira	-0.24329622	0.684965397	0.921211346	HIV(-)MSM
Escherichia_710834	0.244512035	0.465247285	0.909955217	HIV(-)MSM
UMGS1071	-0.415344662	0.045066837	0.829759959	HIV(-)MSM
Sneathia	-0.414663202	0.382618192	0.896177187	HIV(-)MSM
Eubacterium_I	0.007613846	0.966690478	0.989036989	HIV(-)MSM
Adlercreutzia_404257	0.047587409	0.861441145	0.947048589	HIV(-)MSM
Limiplasma	0.059370313	0.851633339	0.945804333	HIV(-)MSM
Allisonella	0.202745351	0.468429216	0.909955217	HIV(-)MSM
Intestinibacter	-0.146395529	0.577386787	0.917590196	HIV(-)MSM
PeH17	0.305208086	0.602619782	0.917590196	HIV(-)MSM
UBA737	0.159166032	0.773005427	0.921561011	HIV(-)MSM
Megasphaera_A_38685	0.137413594	0.6034358	0.917590196	HIV(-)MSM
Faecalimonas	-1.957399462	0.243847458	0.896177187	HIV(-)MSM
Clostridium_T	-0.173864924	0.63360064	0.9191998	HIV(-)MSM
CAG-273	-0.053381649	0.874654461	0.947048589	HIV(-)MSM
Ruminococcus_C_58660	-0.100504013	0.652592066	0.9191998	HIV(-)MSM
Ruthenibacterium	-0.001245873	0.995599968	1	HIV(-)MSM
Ruminococcus_D	-0.447689811	0.321197031	0.896177187	HIV(-)MSM
UBA3402	0.157754428	0.488540007	0.909955217	HIV(-)MSM
Onthomonas	0.249043844	0.411232822	0.896177187	HIV(-)MSM
Succinivibrio	-0.102158734	0.883814903	0.949587175	HIV(-)MSM
Gemmiger_A_73129	-0.101808407	0.643295156	0.9191998	HIV(-)MSM
Anaerotignum_189125	-0.304061829	0.1955201	0.896177187	HIV(-)MSM
Duodenibacillus	0.266862022	0.479436044	0.909955217	HIV(-)MSM
Helicobacter_B	-0.592660365	0.518413406	0.909955217	HIV(-)MSM
Mitsuokella	0.644034405	0.197226497	0.896177187	HIV(-)MSM
RUG13077	0.22840182	0.570910954	0.917590196	HIV(-)MSM
ER4	-0.31263637	0.066642613	0.829759959	HIV(-)MSM
Turicibacter	-0.792078396	0.060117279	0.829759959	HIV(-)MSM
Lachnospira	-0.016663253	0.945077792	0.981719016	HIV(-)MSM
Fusicatenibacter	-0.125908777	0.441626234	0.909955217	HIV(-)MSM
UBA644	-0.130997189	0.526153594	0.909955217	HIV(-)MSM
Porcincola	-0.430837393	0.067648169	0.829759959	HIV(-)MSM
CAG-127	-0.270552496	0.481463071	0.909955217	HIV(-)MSM
Romboutsia_B	-0.111116012	0.74396008	0.921211346	HIV(-)MSM
Blautia_A_141780	-0.056453166	0.786250939	0.921561011	HIV(-)MSM
UBA1259	0.668905918	0.085049769	0.829759959	HIV(-)MSM
Pauljensenia	-0.03067812	0.91314431	0.972056846	HIV(-)MSM
Clostridium_Q_134516	0.437019968	0.323456816	0.896177187	HIV(-)MSM
Anaerotruncus	-0.064296759	0.767731985	0.921561011	HIV(-)MSM
Agathobacter_164117	-0.016646773	0.951969955	0.981719016	HIV(-)MSM
Bulleidia	-0.223486428	0.277798043	0.896177187	HIV(-)MSM
Lactobacillus	-0.487006169	0.003689602	0.829759959	HIV(-)MSM
Parasutterella	-0.19050515	0.521469425	0.909955217	HIV(-)MSM
Muricomes_149725	0.478862842	0.082931587	0.829759959	HIV(-)MSM
Eubacterium_G	0.429756727	0.102223851	0.829759959	HIV(-)MSM
Senegalimassilia	-0.460885025	0.080055132	0.829759959	HIV(-)MSM
Anaerofilum_74150	-0.065464593	0.794678041	0.921561011	HIV(-)MSM
Anaeromassilibacillus	-0.20449269	0.52166241	0.909955217	HIV(-)MSM
Eubacterium_J	-0.413519545	0.150728998	0.896177187	HIV(-)MSM
Rothia	0.36103194	0.625888588	0.9191998	HIV(-)MSM
Ventrimonas	0.134960998	0.449818055	0.909955217	HIV(-)MSM
Acidaminococcus	-0.310498891	0.812500712	0.921561011	HIV(-)MSM
Desulfovibrio_R_446353	0.007948525	0.967629262	0.989036989	HIV(-)MSM
Fimenecus	-0.088397747	0.6916968	0.921211346	HIV(-)MSM
Sodaliphilus	0.395595534	0.384947662	0.896177187	HIV(-)MSM
BX12	NA	1	1	HIV(-)MSM
Coprococcus_A_187866	0.000272089	0.998624888	1	HIV(-)MSM
UBA1417	0.300516281	0.296767287	0.896177187	HIV(-)MSM
Parolsenella	0.660921873	0.043874954	0.829759959	HIV(-)MSM
Avispirillum	0.4999215	0.168429031	0.896177187	HIV(-)MSM
CAG-238	-0.074132173	0.727738209	0.921211346	HIV(-)MSM
Faecousia	-0.281851728	0.285501106	0.896177187	HIV(-)MSM
Acetatifactor	-0.081234465	0.745506849	0.921211346	HIV(-)MSM
RUG13038	0.904955409	0.306033751	0.896177187	HIV(-)MSM
CAG-488	0.784594731	0.291975814	0.896177187	HIV(-)MSM
Caproiciproducens	0.082344033	0.729963849	0.921211346	HIV(-)MSM
Ruminiclostridium_E	-0.357064258	0.337880606	0.896177187	HIV(-)MSM
Coprococcus_A_121497	-0.618492309	0.347710696	0.896177187	HIV(-)MSM
Eisenbergiella	-0.424721899	0.081454685	0.829759959	HIV(-)MSM
Faecalibacillus	-0.135955139	0.586464914	0.917590196	HIV(-)MSM
Howardella	-0.015888179	0.935877181	0.978467284	HIV(-)MSM
Frisingicoccus	-0.287723002	0.461581455	0.909955217	HIV(-)MSM
Fusobacterium_A	-0.169508208	0.752271462	0.921561011	HIV(-)MSM
Lachnoclostridium_B	-0.020378036	0.927032267	0.978467284	HIV(-)MSM
Erysipelatoclostridium	0.108867772	0.678989004	0.921211346	HIV(-)MSM
Lactococcus_A_346120	-0.498625397	0.055442761	0.829759959	HIV(-)MSM
Onthenecus	-0.119828817	0.34671438	0.896177187	HIV(-)MSM
UBA2903	0.213183576	0.7849284	0.921561011	HIV(-)MSM
AM51-8	0.146877898	0.632461926	0.9191998	HIV(-)MSM
Evtepia	-0.311639109	0.098659878	0.829759959	HIV(-)MSM
Anaerofustis	-0.376517398	0.10549757	0.829759959	HIV(-)MSM
Collinsella	-0.192683708	0.408805694	0.896177187	HIV(-)MSM
Dielma	0.389870685	0.28584767	0.896177187	HIV(-)MSM
Eubacterium_F	-0.307788958	0.485779232	0.909955217	HIV(-)MSM
Angelakisella	-0.392066721	0.529025468	0.909955217	HIV(-)MSM
Ructibacterium	0.078919397	0.650639699	0.9191998	HIV(-)MSM
Slackia_A	0.291673883	0.245520424	0.896177187	HIV(-)MSM
Peptococcus	0.691796452	0.383496086	0.896177187	HIV(-)MSM
Zag111	0.143280044	0.813846087	0.921561011	HIV(-)MSM
UBA6382	0.281342823	0.287377457	0.896177187	HIV(-)MSM
CAG-485	-0.091599889	0.811397026	0.921561011	HIV(-)MSM
Fusobacterium_C	-0.165071004	0.686339058	0.921211346	HIV(-)MSM
Peptoniphilus_A	0.256706216	0.442380084	0.909955217	HIV(-)MSM
Mediterraneibacter_A_155590	-0.48177581	0.053314068	0.829759959	HIV(-)MSM
Pseudobutyricicoccus	-0.386233817	0.204842847	0.896177187	HIV(-)MSM
Onthocola_B	0.622862486	0.118732953	0.829759959	HIV(-)MSM
Adlercreutzia_404199	-0.254744285	0.39748272	0.896177187	HIV(-)MSM
CAG-791	-0.029217647	0.875244558	0.947048589	HIV(-)MSM
Campylobacter_A	-0.22638048	0.659706238	0.921211346	HIV(-)MSM
QALA01	0.472905064	0.116278157	0.829759959	HIV(-)MSM
Massilioclostridium	0.454719812	0.125657721	0.829759959	HIV(-)MSM
Fusobacterium_B	0.151293222	0.740784869	0.921211346	HIV(-)MSM
RUG762	0.155430916	0.667372398	0.921211346	HIV(-)MSM
Fenollaria	NA	1	1	HIV(-)MSM
SFMI01	-0.042725514	0.875979224	0.947048589	HIV(-)MSM
Paralachnospira	-0.335130829	0.192138673	0.896177187	HIV(-)MSM
Finegoldia	-0.007629973	0.979276711	0.996532689	HIV(-)MSM
CAG-274	1.272128673	0.142453	0.896177187	HIV(-)MSM
Eggerthella	0.206954374	0.764774396	0.921561011	HIV(-)MSM
Mailhella	-0.097637938	0.725521498	0.921211346	HIV(-)MSM
RUG410	-0.672002647	0.304832115	0.896177187	HIV(-)MSM
Bittarella	-0.10490058	0.554038869	0.917590196	HIV(-)MSM
Christensenella	0.085093433	0.796023008	0.921561011	HIV(-)MSM
Ruminococcus_B	0.56544809	0.174177122	0.896177187	HIV(-)MSM
Granulicatella	0.397336557	0.392501972	0.896177187	HIV(-)MSM
CAG-95	-0.449086473	0.189494893	0.896177187	HIV(-)MSM
Gemella	0.337695193	0.293363971	0.896177187	HIV(-)MSM
1XD42-69	0.012349849	0.936109393	0.978467284	HIV(-)MSM
Spyradenecus	-0.279052913	0.382874086	0.896177187	HIV(-)MSM
UBA3789	-0.215637357	0.503258963	0.909955217	HIV(-)MSM
UBA6985	-0.823796805	0.102916921	0.829759959	HIV(-)MSM
COE1	0.695947956	0.234669691	0.896177187	HIV(-)MSM
Longibaculum	-0.421992547	0.487206419	0.909955217	HIV(-)MSM
Onthovivens	0.20902408	0.53179201	0.909955217	HIV(-)MSM
RUG115	-0.243504653	0.592588989	0.917590196	HIV(-)MSM
Methanobrevibacter_A	0.103739509	0.708261104	0.921211346	HIV(-)MSM
Merdibacter	-0.41515239	0.64048812	0.9191998	HIV(-)MSM
Merdousia	-0.638896153	0.476703177	0.909955217	HIV(-)MSM
Oxalobacter_566322	-0.325944145	0.382825694	0.896177187	HIV(-)MSM
Absicoccus	-0.28485317	0.490283842	0.909955217	HIV(-)MSM
UBA636	0.580437646	0.37916529	0.896177187	HIV(-)MSM
Negativibacillus	-0.861487379	0.053770331	0.829759959	HIV(-)MSM
Megamonas	0.121999026	0.595099224	0.917590196	HIV(-)MSM
UBA6984	-0.384429427	0.652388369	0.9191998	HIV(-)MSM
Ellagibacter	0.358391237	0.206046057	0.896177187	HIV(-)MSM
Methanosphaera	-0.243091002	0.29108654	0.896177187	HIV(-)MSM
Fournierella	0.695793133	0.234109004	0.896177187	HIV(-)MSM
Eubacterium_N	-0.186301731	0.422020308	0.902654549	HIV(-)MSM
Leuconostoc_B	-0.302617704	0.760300685	0.921561011	HIV(-)MSM
Stercorousia	0.786140623	0.272774652	0.896177187	HIV(-)MSM
UBA2813	-0.447211164	0.745742518	0.921211346	HIV(-)MSM
Caproicibacterium	-0.5624491	0.565711004	0.917590196	HIV(-)MSM
CAG-793	0.814522214	0.163889027	0.896177187	HIV(-)MSM
UBA71	0.886997006	0.406040661	0.896177187	HIV(-)MSM
CAJLXD01	-0.957754307	0.342808241	0.896177187	HIV(-)MSM
UBA1254	0.242870529	0.587971709	0.917590196	HIV(-)MSM
Gemmiger_A_73276	-0.519037405	0.380588103	0.896177187	HIV(-)MSM
Haemophilus_D_735815	0.299821245	0.442212596	1	HIV(-)MSW
Roseburia	0.193391128	0.587434878	1	HIV(-)MSW
Parabacteroides_B_862066	0.182160614	0.237309644	1	HIV(-)MSW
Dialister	-0.61933748	0.265921934	1	HIV(-)MSW
Blautia_A_141781	0.067304497	0.683293802	1	HIV(-)MSW
CAG-317_146760	0.150044038	0.908957594	1	HIV(-)MSW
Pseudoruminococcus_A	NA	1	1	HIV(-)MSW
Faecalibacterium	-0.132138281	0.266983263	1	HIV(-)MSW
Odoribacter_865974	0.182751187	0.666861614	1	HIV(-)MSW
Phascolarctobacterium_A	-0.16735024	0.664571389	1	HIV(-)MSW
UBA5905	-0.345609836	0.201701701	1	HIV(-)MSW
Clostridium_Q_135853	NA	1	1	HIV(-)MSW
CAG-41	-0.161246661	0.306594913	1	HIV(-)MSW
Bacteroides_H	-0.096269262	0.461229348	1	HIV(-)MSW
Ruminococcus_E	NA	1	1	HIV(-)MSW
Agathobaculum	-0.05242894	0.758558966	1	HIV(-)MSW
Anaerostipes	0.055642333	0.737474999	1	HIV(-)MSW
Coprenecus	-1.073377283	0.15531499	1	HIV(-)MSW
Catenibacterium	NA	1	1	HIV(-)MSW
Butyricimonas	0.426118936	0.328493641	1	HIV(-)MSW
Bifidobacterium_388775	-0.155425411	0.606457987	1	HIV(-)MSW
Streptococcus	0.306691228	0.467362354	1	HIV(-)MSW
Copromonas	-0.006134611	0.980872203	1	HIV(-)MSW
Prevotella	-0.143922088	0.669838117	1	HIV(-)MSW
Phocaeicola_A_858004	-0.19352585	0.232451094	1	HIV(-)MSW
CAG-83	NA	1	1	HIV(-)MSW
Cryptobacteroides	-0.276019099	0.944254788	1	HIV(-)MSW
Alistipes_A_871400	0.112426139	0.468242869	1	HIV(-)MSW
Alloprevotella	NA	1	1	HIV(-)MSW
Bariatricus	0.039179413	0.877030478	1	HIV(-)MSW
Mediterraneibacter_A_155507	-0.294472972	0.524774877	1	HIV(-)MSW
Merdicola	0.075710754	0.941144506	1	HIV(-)MSW
Sutterella	0.294918873	0.699918564	1	HIV(-)MSW
Oliverpabstia	-0.258687452	0.398254479	1	HIV(-)MSW
Paraprevotella	NA	1	1	HIV(-)MSW
Dysosmobacter	-0.148497264	0.563277662	1	HIV(-)MSW
CAG-269	0.833616059	0.156164732	1	HIV(-)MSW
Longicatena	-0.958451279	0.245262718	1	HIV(-)MSW
Lawsonibacter	-0.019169215	0.955988655	1	HIV(-)MSW
Catenibacillus	0.020562295	0.864324573	1	HIV(-)MSW
Limivicinus	0.350481261	0.337804147	1	HIV(-)MSW
UMGS1375	-0.101736448	0.548956321	1	HIV(-)MSW
Victivallis	NA	1	1	HIV(-)MSW
Terrisporobacter	NA	1	1	HIV(-)MSW
Clostridium_Q_135822	-0.125294541	0.433206139	1	HIV(-)MSW
Holdemanella	0.433067583	0.127874254	1	HIV(-)MSW
Barnesiella	0.766970107	0.152667746	1	HIV(-)MSW
CAG-302	NA	1	1	HIV(-)MSW
Butyribacter	-0.402322201	0.312837252	1	HIV(-)MSW
Merdisoma	-0.055044549	0.855535597	1	HIV(-)MSW
Schaedlerella	-0.472823649	0.47087584	1	HIV(-)MSW
Clostridium_A	-0.312004676	0.433325221	1	HIV(-)MSW
Copromorpha	0.233288147	0.26460881	1	HIV(-)MSW
Scatocola	-0.685902036	0.842257778	1	HIV(-)MSW
Alistipes_A_871404	-0.220347548	0.46351642	1	HIV(-)MSW
CAG-1427	0.630101095	0.243212363	1	HIV(-)MSW
Enterocloster	-0.005366896	0.989542416	1	HIV(-)MSW
UBA1394	NA	1	1	HIV(-)MSW
Limivivens	0.615902505	0.096187965	1	HIV(-)MSW
Bilophila	0.264761202	0.228667405	1	HIV(-)MSW
Dorea_A	0.104451614	0.570066227	1	HIV(-)MSW
Paramuribaculum	0.710933706	0.121966191	1	HIV(-)MSW
Acutalibacter	1.075806302	0.153236979	1	HIV(-)MSW
Akkermansia	-0.615267508	0.475544804	1	HIV(-)MSW
Vescimonas	-0.130194348	0.673413691	1	HIV(-)MSW
CAG-177	NA	1	1	HIV(-)MSW
Holdemania	0.328544163	0.500118411	1	HIV(-)MSW
Clostridium_AQ	0.029590177	0.78003953	1	HIV(-)MSW
Anaerobutyricum	0.300633168	0.067355317	1	HIV(-)MSW
Phocea	-0.217919133	0.594246159	1	HIV(-)MSW
Borkfalkia	1.174780576	0.045228911	1	HIV(-)MSW
Limisoma	NA	1	1	HIV(-)MSW
Veillonella_A	0.391736091	0.525172679	1	HIV(-)MSW
Escherichia_710834	-0.947266512	0.117564919	1	HIV(-)MSW
UMGS1071	0.167612743	0.642245604	1	HIV(-)MSW
Agathobacter_164119	-0.863116989	0.216981618	1	HIV(-)MSW
Eubacterium_I	0.249288966	0.151457992	1	HIV(-)MSW
Adlercreutzia_404257	0.375067072	0.507405014	1	HIV(-)MSW
Limiplasma	0.405651293	0.429730439	1	HIV(-)MSW
Allisonella	NA	1	1	HIV(-)MSW
Intestinibacter	-0.889035821	0.372752859	1	HIV(-)MSW
Megasphaera_A_38685	-0.354698336	0.136251228	1	HIV(-)MSW
Clostridium_T	0.083880425	0.902447767	1	HIV(-)MSW
Ruminococcus_C_58660	0.456702897	0.024007019	1	HIV(-)MSW
Porphyromonas_A_859424	NA	1	1	HIV(-)MSW
Ruthenibacterium	0.168526476	0.52567425	1	HIV(-)MSW
Anaerococcus	-0.232276109	0.352612248	1	HIV(-)MSW
Ruminococcus_D	-0.541226073	0.088286224	1	HIV(-)MSW
UBA3402	0.258294918	0.608547873	1	HIV(-)MSW
Onthomonas	NA	1	1	HIV(-)MSW
Gemmiger_A_73129	0.351080292	0.287739603	1	HIV(-)MSW
Anaerotignum_189125	0.109655223	0.828708784	1	HIV(-)MSW
Duodenibacillus	NA	1	1	HIV(-)MSW
RUG13077	NA	1	1	HIV(-)MSW
ER4	-0.184016487	0.308714012	1	HIV(-)MSW
Monoglobus	NA	1	1	HIV(-)MSW
Turicibacter	-0.764077999	0.00882439	1	HIV(-)MSW
Lachnospira	-0.160737214	0.789244888	1	HIV(-)MSW
Fusicatenibacter	-0.106000442	0.422181446	1	HIV(-)MSW
Porcincola	-0.052835831	0.778571168	1	HIV(-)MSW
Romboutsia_B	0.559971796	0.173504645	1	HIV(-)MSW
Blautia_A_141780	1.891832342	0.231756857	1	HIV(-)MSW
Pauljensenia	NA	1	1	HIV(-)MSW
Anaerotruncus	-0.090784629	0.877197956	1	HIV(-)MSW
Agathobacter_164117	0.047971904	0.854356203	1	HIV(-)MSW
Lactobacillus	NA	1	1	HIV(-)MSW
Parasutterella	0.274597583	0.40513656	1	HIV(-)MSW
Eubacterium_G	-0.070776463	0.814732426	1	HIV(-)MSW
Anaerofilum_74150	-0.820101092	0.08514071	1	HIV(-)MSW
Anaeromassilibacillus	NA	1	1	HIV(-)MSW
Eubacterium_J	-0.16496499	0.885477763	1	HIV(-)MSW
Ventrimonas	-0.392331672	0.269402846	1	HIV(-)MSW
Desulfovibrio_R_446353	0.143101317	0.651791676	1	HIV(-)MSW
Peptoniphilus_B_226777	0.545130194	0.998153786	1	HIV(-)MSW
BX12	-0.489080739	0.133232147	1	HIV(-)MSW
Coprococcus_A_187866	0.270529812	0.214964922	1	HIV(-)MSW
UBA1417	-0.211179168	0.699935675	1	HIV(-)MSW
CAG-238	0.103784358	0.835211947	1	HIV(-)MSW
Faecousia	-0.261205735	0.412217057	1	HIV(-)MSW
Acetatifactor	0.258901691	0.387806982	1	HIV(-)MSW
Caproiciproducens	-0.020448782	0.823599534	1	HIV(-)MSW
Ruminiclostridium_E	-0.674594469	0.146315082	1	HIV(-)MSW
Eisenbergiella	-0.097792144	0.780044809	1	HIV(-)MSW
Faecalibacillus	0.017495374	0.920721181	1	HIV(-)MSW
Intestinimonas	NA	1	1	HIV(-)MSW
Fusobacterium_A	NA	1	1	HIV(-)MSW
Lachnoclostridium_B	-0.191067464	0.731722448	1	HIV(-)MSW
Erysipelatoclostridium	0.288247855	0.4360801	1	HIV(-)MSW
Lactococcus_A_346120	NA	1	1	HIV(-)MSW
Onthenecus	0.509363705	0.168308521	1	HIV(-)MSW
Ventrisoma	-0.001897873	0.983197714	1	HIV(-)MSW
AM51-8	-0.981451964	0.03818542	1	HIV(-)MSW
Evtepia	0.082735213	0.756424703	1	HIV(-)MSW
Collinsella	0.251516579	0.383003545	1	HIV(-)MSW
Eubacterium_F	-0.27837293	0.546463901	1	HIV(-)MSW
CAG-217	1.448699359	0.332464508	1	HIV(-)MSW
Angelakisella	NA	1	1	HIV(-)MSW
Porphyromonas_A_859426	NA	1	1	HIV(-)MSW
Peptococcus	-0.062735847	0.904350682	1	HIV(-)MSW
Zag111	NA	1	1	HIV(-)MSW
Peptoniphilus_A	0.164059588	0.820416925	1	HIV(-)MSW
CCUG-7971	NA	1	1	HIV(-)MSW
CABJAA01	NA	1	1	HIV(-)MSW
Massilioclostridium	NA	1	1	HIV(-)MSW
Murimonas	NA	1	1	HIV(-)MSW
Fenollaria	0.335538309	0.728832624	1	HIV(-)MSW
Finegoldia	0.051914289	0.949374686	1	HIV(-)MSW
Actinomyces	NA	1	1	HIV(-)MSW
Varibaculum	NA	1	1	HIV(-)MSW
CAG-274	0.141233758	0.750784709	1	HIV(-)MSW
Eggerthella	NA	1	1	HIV(-)MSW
Ruminococcus_B	0.005121191	0.993445315	1	HIV(-)MSW
Granulicatella	NA	1	1	HIV(-)MSW
Campylobacter_B	NA	1	1	HIV(-)MSW
CAG-95	0.658022161	0.098046217	1	HIV(-)MSW
1XD42-69	-0.144288529	0.625497313	1	HIV(-)MSW
COE1	NA	1	1	HIV(-)MSW
Longibaculum	-0.127507784	0.862324945	1	HIV(-)MSW
Tidjanibacter	NA	1	1	HIV(-)MSW
RUG115	NA	1	1	HIV(-)MSW
Coprobacter	0.435624665	0.448116783	1	HIV(-)MSW
Methanobrevibacter_A	NA	1	1	HIV(-)MSW
Pseudoflavonifractor_80958	-0.27990881	0.310360623	1	HIV(-)MSW
Negativibacillus	0.299715841	0.551969247	1	HIV(-)MSW
Amedibacterium	NA	1	1	HIV(-)MSW
Megamonas	NA	1	1	HIV(-)MSW
Murdochiella_225317	NA	1	1	HIV(-)MSW
Mesosutterella	NA	1	1	HIV(-)MSW
Gordonibacter	NA	1	1	HIV(-)MSW
Alterileibacterium	NA	1	1	HIV(-)MSW
Muribaculum	NA	1	1	HIV(-)MSW
