# Supplementary material for: Agrarian diet improves metabolic health in HIV-positive men with Prevotella-rich microbiomes: results from a randomized trial
Source: mSystems. 2025 Nov 26;10(12):e01185-25. doi: 10.1128/msystems.01185-25 (PMC12710365; doi:10.1128/msystems.01185-25)
Supplement: Table S4 — Fecal agrarian microbiome changes. [file msystems.01185-25-s0004.csv]

Genus	LFC	p	q
Haemophilus_D_735815	0.224638745	0.660988503	1
Eubacterium_R	NA	1	1
Roseburia	-0.478766622	0.134197898	0.734556917
Parabacteroides_B_862066	-0.025052562	0.915187134	1
Dialister	0.591018559	0.029629118	0.440204037
Blautia_A_141781	-0.135200747	0.37395435	0.96090396
CAG-317_146760	-0.158543867	0.451032973	0.961421541
Faecalibacterium	0.290105627	0.206398498	0.841782109
Odoribacter_865974	0.212254703	0.450374682	0.961421541
Phascolarctobacterium_A	-0.076322887	0.752563781	1
UBA5905	0.123405932	0.769996355	1
CAG-41	-0.276057472	0.368312983	0.96090396
Bacteroides_H	0.008945196	0.970355792	1
Ruminococcus_E	-0.100186314	0.817625241	1
Agathobaculum	0.167420269	0.385981625	0.96090396
Anaerostipes	-0.084961562	0.628315943	1
Coprenecus	0.150788057	0.250529104	0.914211466
SFLA01	NA	1	1
Catenibacterium	-0.099538868	0.680505913	1
Butyricimonas	0.249634457	0.260201377	0.91732011
Bifidobacterium_388775	-0.181989182	0.622691486	1
Streptococcus	-0.311188595	0.384425524	0.96090396
Copromonas	-0.004347949	0.984037545	1
Prevotella	0.118660069	0.742823226	1
Marvinbryantia	NA	1	1
Phocaeicola_A_858004	-0.272435049	0.326327505	0.934310148
CAG-83	-0.019529268	0.958479385	1
Cryptobacteroides	0.368037627	0.26497937	0.918595148
Alistipes_A_871400	0.317982061	0.157831056	0.781044607
Alloprevotella	-0.187069579	0.678847309	1
Bariatricus	-0.283801841	0.326861737	0.934310148
Mediterraneibacter_A_155507	-0.927532597	0.001199098	0.106799085
Merdicola	0.288642763	0.849516082	1
Sutterella	-0.224393016	0.651003084	1
CAG-45	0.601986358	0.429428142	0.961421541
Oliverpabstia	-0.32790311	0.161465952	0.781044607
UBA11452	NA	1	1
Paraprevotella	0.289845229	0.435537961	0.961421541
Paludicola	1.368905528	0.068355932	0.629897131
Dysosmobacter	0.508126757	0.034418819	0.477274287
CAG-269	0.770130103	0.127849024	0.718718838
Longicatena	1.052328644	0.189087037	0.82826635
Lawsonibacter	-0.379870226	0.107452704	0.673977388
Limivicinus	0.372827404	0.234663341	0.871606695
UMGS1375	-0.467634167	0.08592111	0.644663218
Butyrivibrio_A_180067	NA	1	1
Anaerovibrio	NA	1	1
Victivallis	1.270945781	0.027614094	0.440204037
Terrisporobacter	0.645413386	0.419987317	0.961421541
Clostridium_Q_135822	-0.242987986	0.319014709	0.934310148
Holdemanella	-0.266386419	0.194332157	0.82826635
Barnesiella	0.060115881	0.922733381	1
CAG-302	0.207281643	0.8348122	1
Butyribacter	-0.011588207	0.969675457	1
Merdisoma	0.207257003	0.361643095	0.96090396
Schaedlerella	-0.431698654	0.159296414	0.781044607
UMGS1449	NA	1	1
Clostridium_A	-0.439689084	0.224099919	0.847505147
Copromorpha	-0.12701098	0.579875081	1
Alistipes_A_871404	-0.089678118	0.797178103	1
CAG-1427	0.17147585	0.71726332	1
Enterocloster	0.170834129	0.437066222	0.961421541
UBA1394	1.663005254	0.060521194	0.599448013
Limivivens	0.458842579	0.055157601	0.599448013
Oribacterium	NA	1	1
VUNA01	-0.578590343	0.055328688	0.599448013
Bilophila	-0.084864413	0.758651691	1
Dorea_A	-0.455109299	0.026091763	0.440204037
Paramuribaculum	0.845066735	0.059057431	0.599448013
Acutalibacter	-0.105093738	0.780370651	1
Akkermansia	1.161100123	0.097595967	0.654837454
Vescimonas	-0.153910342	0.62562331	1
CAG-177	1.220969931	0.087725447	0.644663218
Holdemania	-0.24492275	0.331666052	0.934310148
Clostridium_AQ	-0.373974539	0.330847784	0.934310148
Anaerobutyricum	0.057842057	0.729464358	1
Phocea	-0.193451124	0.461504697	0.961421541
Borkfalkia	1.072072073	0.084013278	0.644663218
Limisoma	0.500840559	0.089880929	0.644663218
Veillonella_A	-0.421473762	0.317089739	0.934310148
Escherichia_710834	-0.313904345	0.460671792	0.961421541
UMGS1071	-0.492336623	0.214861261	0.847505147
Eubacterium_I	-0.365274016	0.113409657	0.673977388
Adlercreutzia_404257	-0.141046756	0.774100505	1
Limiplasma	0.400046818	0.319420283	0.934310148
Allisonella	-1.056791383	0.006987198	0.242222867
Intestinibacter	0.312465845	0.514637335	1
PeH17	2.162875187	0.039486295	0.51332184
UBA737	NA	1	1
Megasphaera_A_38685	0.547240534	0.409983937	0.961421541
Faecalimonas	NA	1	1
Clostridium_T	-0.348123315	0.462221895	0.961421541
CAG-273	0.239970105	0.683352193	1
Ruminococcus_C_58660	-0.191534917	0.442372878	0.961421541
Ruthenibacterium	-0.427049827	0.122134396	0.705665396
Anaerococcus	1.278683449	0.388057369	0.96090396
Ruminococcus_D	-0.44974541	0.176135031	0.796436662
UBA3402	-0.2431682	0.311349186	0.934310148
Onthomonas	0.062766017	0.880377463	1
Succinivibrio	NA	1	1
Gemmiger_A_73129	-0.314828116	0.169826387	0.784975298
Anaerotignum_189125	-0.336170303	0.332398803	0.934310148
Duodenibacillus	-0.281363924	0.46884702	0.965546338
Mitsuokella	NA	1	1
RUG13077	0.397436998	0.486874583	0.992842288
ER4	-0.10952238	0.610491777	1
Turicibacter	0.014528657	0.978698431	1
Lachnospira	0.031725981	0.924881211	1
Fusicatenibacter	-0.114800936	0.506491422	1
UBA644	NA	1	1
Porcincola	-0.099838528	0.687130843	1
CAG-127	NA	1	1
Romboutsia_B	-0.211791312	0.638932226	1
Blautia_A_141780	-0.614722392	0.165957839	0.784527966
UBA1259	NA	1	1
Pauljensenia	NA	1	1
Clostridium_Q_134516	-0.151515607	0.72808312	1
Anaerotruncus	-0.128927725	0.630662164	1
Agathobacter_164117	0.209792473	0.439704953	0.961421541
Bulleidia	-0.483383889	0.142908474	0.762178529
Lactobacillus	NA	1	1
Parasutterella	-0.352653417	0.354531649	0.96090396
Eubacterium_G	0.745486417	0.013886051	0.320922069
Senegalimassilia	NA	1	1
Anaerofilum_74150	0.033771007	0.946186798	1
Anaeromassilibacillus	-0.119937529	0.752127369	1
Eubacterium_J	-0.228033917	0.50501602	1
Rothia	NA	1	1
Ventrimonas	0.029755296	0.897902936	1
Acidaminococcus	NA	1	1
Desulfovibrio_R_446353	0.084334063	0.707299232	1
Fimenecus	NA	1	1
Sodaliphilus	NA	1	1
BX12	1.626099697	0.000150603	0.031325369
Coprococcus_A_187866	0.214952085	0.274471912	0.920808995
UBA1417	0.202567916	0.448491703	0.961421541
Parolsenella	NA	1	1
Avispirillum	1.191995499	0.093844222	0.65065327
CAG-238	0.16664103	0.553606187	1
Faecousia	0.124219766	0.727206653	1
Acetatifactor	0.548475721	0.047170887	0.577149676
RUG13038	1.249117677	0.221661009	0.847505147
Caproiciproducens	0.457221712	0.150196506	0.781021834
Ruminiclostridium_E	-0.430827909	0.432413398	0.961421541
Coprococcus_A_121497	NA	1	1
Eisenbergiella	-0.032327365	0.929931865	1
Faecalibacillus	0.077611965	0.854013923	1
Howardella	NA	1	1
Lachnoclostridium_B	0.027462409	0.92004817	1
Erysipelatoclostridium	0.411150805	0.313415307	0.934310148
Lactococcus_A_346120	-0.967352694	0.295054567	0.934310148
Onthenecus	0.288905821	0.20399179	0.841782109
AM51-8	-0.3495033	0.516030729	1
Evtepia	-0.227727717	0.286945046	0.934310148
Collinsella	-0.755584679	0.003541224	0.147314905
Dielma	-0.063925256	0.852250522	1
Eubacterium_F	0.223934077	0.581292005	1
CAG-217	0.056073811	0.899793874	1
Angelakisella	-0.659868892	0.386362766	0.96090396
Slackia_A	NA	1	1
Peptococcus	-0.896566923	0.25733909	0.91732011
Zag111	-0.92344556	0.422027769	0.961421541
UBA6382	NA	1	1
CAG-485	NA	1	1
Fusobacterium_C	-0.506603559	0.376372541	0.96090396
Peptoniphilus_A	-0.921292517	0.195120438	0.82826635
Mediterraneibacter_A_155590	NA	1	1
Pseudobutyricicoccus	-0.873005979	0.087593307	0.644663218
Onthocola_B	NA	1	1
CAG-791	NA	1	1
QALA01	NA	1	1
Massilioclostridium	1.213595573	0.001866937	0.106799085
Fusobacterium_B	NA	1	1
RUG762	NA	1	1
Fenollaria	0.559704179	0.272282728	0.920808995
SFMI01	0.248583985	0.518751224	1
Paralachnospira	NA	1	1
Finegoldia	0.189624231	0.780962714	1
Actinomyces	-1.54809371	0.01576957	0.328007047
CAG-274	0.647637488	0.101330911	0.658650922
Eggerthella	-0.002841865	0.995568585	1
Mailhella	NA	1	1
Bittarella	-0.250509782	0.083354141	0.644663218
Christensenella	-0.194104843	0.59346602	1
Ruminococcus_B	-1.33949579	0.0081805	0.243077708
Granulicatella	-0.345129162	0.020695504	0.391333176
Campylobacter_B	-0.679989116	0.002053829	0.106799085
CAG-95	0.61738138	0.111659804	0.673977388
Sellimonas	NA	1	1
Gemella	NA	1	1
1XD42-69	-0.278651827	0.337488779	0.93596888
Spyradenecus	NA	1	1
UBA3789	NA	1	1
UBA6985	NA	1	1
COE1	1.939743811	0.069652087	0.629897131
Longibaculum	-0.640607257	0.533525008	1
RUG115	0.306921079	0.658812363	1
Methanobrevibacter_A	0.640938999	0.216954751	0.847505147
Oxalobacter_566322	NA	1	1
Absicoccus	NA	1	1
UBA636	NA	1	1
Negativibacillus	-1.006658967	0.010006522	0.260169575
Ellagibacter	NA	1	1
Eubacterium_N	-0.468793512	0.454145857	0.961421541
Stercorousia	NA	1	1
Caecibacter	NA	1	1
UBA1254	NA	1	1
Muribaculum	0.077693811	0.551105445	1
Haemophilus_D_735815	0.172642738	0.388060364	1
Eubacterium_R	NA	1	1
Roseburia	-0.084965506	0.602123747	1
Parabacteroides_B_862066	0.024439147	0.821809309	1
Dialister	-0.062376001	0.723943996	1
Blautia_A_141781	0.000827803	0.992383648	1
CAG-317_146760	-0.291901757	0.102658026	1
Faecalibacterium	0.108724609	0.316933814	1
Odoribacter_865974	-0.0229171	0.890919025	1
Phascolarctobacterium_A	0.045669771	0.762180081	1
UBA5905	-0.101045833	0.565688151	1
CAG-41	-0.102905291	0.485352785	1
Bacteroides_H	0.114092808	0.24003778	1
Ruminococcus_E	0.288894638	0.139561355	1
Agathobaculum	0.113832871	0.278056443	1
Anaerostipes	-0.026130703	0.813142793	1
Coprenecus	-0.323002716	0.604143748	1
SFLA01	NA	1	1
Catenibacterium	-0.128733136	0.274553668	1
Butyricimonas	0.155740165	0.281674073	1
Bifidobacterium_388775	-0.104925022	0.546840356	1
Streptococcus	-0.152712086	0.332147328	1
Copromonas	-0.024515126	0.850700041	1
Prevotella	0.072749038	0.653527574	1
Marvinbryantia	NA	1	1
Phocaeicola_A_858004	-0.030453896	0.810267938	1
CAG-83	-0.107840183	0.660003507	1
Cryptobacteroides	0.072236276	0.761529781	1
Alistipes_A_871400	0.089089529	0.412197951	1
Alloprevotella	-0.023121471	0.91597277	1
Bariatricus	-0.080154455	0.53106974	1
Mediterraneibacter_A_155507	-0.126792327	0.229105089	1
Merdicola	0.053463566	0.87012266	1
Sutterella	0.111799554	0.658480686	1
CAG-45	NA	1	1
Oliverpabstia	-0.18759427	0.037151137	1
UBA11452	NA	1	1
Paraprevotella	0.106242311	0.576885215	1
Paludicola	0.174049479	0.221915487	1
Dysosmobacter	0.09279523	0.464454994	1
CAG-269	0.388379312	0.079751434	1
Longicatena	-0.31206421	0.572185212	1
Lawsonibacter	-0.001164146	0.991621558	1
Catenibacillus	-0.271284086	0.22224815	1
Limivicinus	0.164871436	0.406423886	1
UMGS1375	-0.087680306	0.518969774	1
Butyrivibrio_A_180067	NA	1	1
Anaerovibrio	0.400022644	0.207032812	1
Victivallis	0.966792581	0.063869023	1
Terrisporobacter	0.375816247	0.572073322	1
Clostridium_Q_135822	-0.026894871	0.808077771	1
Holdemanella	-0.146048102	0.428928783	1
Barnesiella	0.542637801	0.203681595	1
CAG-302	0.135820296	0.615641176	1
Butyribacter	-0.039952704	0.842431049	1
Merdisoma	-0.084743995	0.409529968	1
Schaedlerella	0.055736131	0.702473513	1
UMGS1449	NA	1	1
Clostridium_A	-0.360255999	0.028946017	1
Copromorpha	0.004167817	0.96635326	1
Alistipes_A_871404	-0.190824807	0.295953749	1
CAG-1427	0.120713124	0.639660426	1
Enterocloster	0.11049417	0.351021157	1
UBA1394	0.77934565	0.061267099	1
Limivivens	0.188202448	0.067803835	1
Oribacterium	NA	1	1
VUNA01	NA	1	1
Bilophila	-0.041755319	0.71549364	1
Dorea_A	-0.067494283	0.434191132	1
Paramuribaculum	0.611622111	5.76262448064311e-05	0.012389643
Acutalibacter	-0.413003747	0.024455377	1
Akkermansia	-0.077448043	0.805921733	1
Vescimonas	-0.076728463	0.643755623	1
CAG-177	0.309918048	0.398174389	1
Holdemania	0.003028383	0.981764957	1
Clostridium_AQ	0.073859115	0.701675664	1
Anaerobutyricum	-0.024030976	0.826019794	1
Phocea	0.004650723	0.974822394	1
Borkfalkia	0.451260153	0.075166709	1
Limisoma	0.240701429	0.120691633	1
Veillonella_A	-0.067710983	0.709770082	1
Escherichia_710834	-0.311472661	0.19741018	1
UMGS1071	-0.119642792	0.518925384	1
Eubacterium_I	-0.02865335	0.796405989	1
Adlercreutzia_404257	0.350662872	0.099076799	1
Limiplasma	0.049530036	0.823168592	1
Allisonella	-0.151899246	0.415943356	1
Intestinibacter	-0.148585881	0.360869789	1
PeH17	NA	1	1
UBA737	NA	1	1
Megasphaera_A_38685	-0.203440267	0.457264383	1
Faecalimonas	NA	1	1
Clostridium_T	0.170245034	0.502691286	1
CAG-273	NA	1	1
Ruminococcus_C_58660	-0.031658668	0.805290664	1
Ruthenibacterium	0.018904474	0.896093485	1
Anaerococcus	0.004352717	0.986788588	1
Ruminococcus_D	-0.136344209	0.52648702	1
UBA3402	0.048935416	0.751368661	1
Onthomonas	0.126784875	0.5503073	1
Succinivibrio	NA	1	1
Gemmiger_A_73129	0.023137748	0.850836122	1
Anaerotignum_189125	0.050993467	0.787454771	1
Duodenibacillus	-0.146584948	0.59342675	1
Mitsuokella	NA	1	1
RUG13077	0.001286218	0.994279011	1
ER4	0.003538797	0.978084961	1
Turicibacter	-0.406676052	0.186907781	1
Lachnospira	-0.018087502	0.916947237	1
Fusicatenibacter	-0.13225058	0.181527943	1
UBA644	NA	1	1
Porcincola	-0.195493552	0.115464632	1
CAG-127	0.00988483	0.965861678	1
Romboutsia_B	-0.030816844	0.882323039	1
Blautia_A_141780	0.036614569	0.873460344	1
UBA1259	NA	1	1
Pauljensenia	0.068606556	0.495698217	1
Clostridium_Q_134516	0.332623663	0.115248242	1
Anaerotruncus	-0.086211064	0.524665175	1
Agathobacter_164117	-0.009619213	0.948232059	1
Bulleidia	-0.015924362	0.902865142	1
Lactobacillus	NA	1	1
Parasutterella	-0.04957088	0.835684294	1
Muricomes_149725	0.019398635	0.951175228	1
Eubacterium_G	0.222352073	0.231518447	1
Senegalimassilia	NA	1	1
Anaerofilum_74150	0.085765188	0.44630808	1
Anaeromassilibacillus	0.061656562	0.81411785	1
Eubacterium_J	-0.077649959	0.769349868	1
Rothia	NA	1	1
Ventrimonas	0.002786119	0.984799212	1
Acidaminococcus	NA	1	1
Desulfovibrio_R_446353	0.110764933	0.441746739	1
Fimenecus	NA	1	1
Sodaliphilus	NA	1	1
BX12	-0.203021853	0.166462262	1
Coprococcus_A_187866	0.084082162	0.442577824	1
UBA1417	0.060705603	0.705863488	1
Parolsenella	NA	1	1
Avispirillum	NA	1	1
CAG-238	0.08710674	0.568559151	1
Faecousia	0.205793828	0.354137238	1
Acetatifactor	0.153001398	0.296285715	1
RUG13038	0.452032222	0.209550979	1
Lacrimispora	-0.018318647	0.776404183	1
Caproiciproducens	0.035591747	0.846120372	1
Ruminiclostridium_E	-0.289554117	0.282636386	1
Coprococcus_A_121497	NA	1	1
Eisenbergiella	-0.085339184	0.58670873	1
Faecalibacillus	0.092553024	0.619676857	1
Howardella	NA	1	1
Intestinimonas	0.403744241	0.080537507	1
Fusobacterium_A	-0.575084865	0.353252352	1
Lachnoclostridium_B	-0.06129074	0.642320299	1
Erysipelatoclostridium	0.194653765	0.356438546	1
Lactococcus_A_346120	-0.476758079	0.124898805	1
Onthenecus	0.050178403	0.657751164	1
AM51-8	-0.013300302	0.940453256	1
Evtepia	-0.061410838	0.593808726	1
Collinsella	-0.190244478	0.133071354	1
Dielma	0.596683414	0.105466886	1
Eubacterium_F	0.011366546	0.94721798	1
CAG-217	-0.035318411	0.916142707	1
Angelakisella	-0.378188482	0.350434084	1
Slackia_A	NA	1	1
Peptococcus	0.280226785	0.423935205	1
Hungatella_A_128155	NA	1	1
Zag111	-0.504710271	0.353436438	1
UBA6382	NA	1	1
CAG-485	NA	1	1
Fusobacterium_C	NA	1	1
Peptoniphilus_A	0.28625717	0.3577111	1
Mediterraneibacter_A_155590	NA	1	1
Pseudobutyricicoccus	NA	1	1
Onthocola_B	NA	1	1
CCUG-7971	0.215110868	0.038911	1
CAG-791	NA	1	1
Campylobacter_A	NA	1	1
Massilioclostridium	0.311444173	0.195818645	1
Fusobacterium_B	NA	1	1
RUG762	NA	1	1
Fenollaria	0.193840771	0.712611571	1
SFMI01	NA	1	1
Paralachnospira	0.184243766	0.316849818	1
Finegoldia	0.021568356	0.838653096	1
Actinomyces	-0.204233716	0.436273059	1
CAG-274	0.453298122	0.224924545	1
Eggerthella	-0.135091927	0.474763662	1
Mailhella	NA	1	1
Bittarella	-0.13805974	0.566952511	1
Christensenella	NA	1	1
Ruminococcus_B	-0.147424658	0.580552932	1
Granulicatella	-0.036419684	0.893219895	1
Campylobacter_B	0.273457326	0.674930991	1
CAG-95	0.066926929	0.799622341	1
Sellimonas	NA	1	1
Gemella	-0.221243444	0.326824832	1
1XD42-69	0.027353747	0.819200974	1
Spyradenecus	NA	1	1
UBA3789	NA	1	1
UBA6985	NA	1	1
COE1	0.378177749	0.249403631	1
Longibaculum	-0.220001671	0.50826145	1
RUG115	-0.162934709	0.647663927	1
Methanobrevibacter_A	0.212221152	0.465820137	1
Oxalobacter_566322	NA	1	1
Absicoccus	NA	1	1
UBA636	NA	1	1
Negativibacillus	-0.243750754	0.210699443	1
Ellagibacter	NA	1	1
Eubacterium_N	NA	1	1
Stercorousia	NA	1	1
Caecibacter	NA	1	1
UBA1254	NA	1	1
Muribaculum	0.439540169	0.005539158	0.595459511
Haemophilus_D_735815	-0.642024361	0.091305782	1
Eubacterium_R	NA	1	1
Roseburia	0.322091894	0.225197506	1
Parabacteroides_B_862066	0.072035172	0.746302805	1
Dialister	-0.662825308	0.057453025	1
Blautia_A_141781	0.121724613	0.476900889	1
CAG-317_146760	-0.233904232	0.582740861	1
Faecalibacterium	-0.096632852	0.635137586	1
Odoribacter_865974	-0.201830733	0.46359689	1
Phascolarctobacterium_A	0.149204714	0.571889324	1
UBA5905	-0.337649317	0.319544951	1
CAG-41	0.070430481	0.750106527	1
Bacteroides_H	0.204108679	0.407261466	1
Ruminococcus_E	0.46746644	0.229254482	1
Agathobaculum	0.011334162	0.95336625	1
Anaerostipes	0.017568416	0.942674607	1
Coprenecus	-0.394604025	0.658894564	1
SFLA01	NA	1	1
Catenibacterium	-0.165070837	0.517797441	1
Butyricimonas	-0.07026538	0.819117017	1
Bifidobacterium_388775	0.213990902	0.519756868	1
Streptococcus	0.139887952	0.691240898	1
Copromonas	-0.082460307	0.761292338	1
Prevotella	0.019980858	0.928507531	1
Marvinbryantia	NA	1	1
Phocaeicola_A_858004	0.224061726	0.487875687	1
CAG-83	-0.3319125	0.378842892	1
Cryptobacteroides	0.09523881	0.808700143	1
Alistipes_A_871400	-0.14486459	0.531274873	1
Alloprevotella	-0.230534494	0.482354062	1
Bariatricus	0.30513401	0.276973971	1
Mediterraneibacter_A_155507	0.63519325	0.016867189	1
Merdicola	-0.608953131	0.562771763	1
Sutterella	0.434905492	0.284546179	1
CAG-45	1.113170809	0.30195071	1
Oliverpabstia	-0.078647829	0.731353145	1
UBA11452	NA	1	1
Paraprevotella	-0.08136773	0.78984337	1
Paludicola	NA	1	1
Dysosmobacter	-0.385838295	0.131072539	1
CAG-269	-0.048294877	0.900047093	1
Longicatena	0.414158853	0.413433394	1
Lawsonibacter	0.310875834	0.216536442	1
Limivicinus	-0.02243097	0.932917313	1
UMGS1375	0.194465199	0.591669225	1
Butyrivibrio_A_180067	NA	1	1
Anaerovibrio	0.715932037	0.310002827	1
Victivallis	0.257965217	0.433204527	1
Terrisporobacter	-0.157275459	0.776627259	1
Clostridium_Q_135822	0.188831121	0.399711818	1
Holdemanella	0.13750101	0.497641904	1
Barnesiella	0.395974107	0.483783596	1
CAG-302	-0.157028972	0.867173172	1
Butyribacter	-0.026138585	0.9439402	1
Merdisoma	-0.347430155	0.160302676	1
Schaedlerella	0.22464103	0.535374922	1
UMGS1449	NA	1	1
Clostridium_A	-0.184451074	0.62771353	1
Copromorpha	0.045049999	0.837858833	1
Alistipes_A_871404	-0.309636361	0.346769401	1
CAG-1427	0.105187023	0.744567171	1
Enterocloster	0.035022472	0.873372307	1
UBA1394	-0.330380022	0.514868105	1
Limivivens	-0.096244683	0.652956206	1
Oribacterium	NA	1	1
VUNA01	0.366169988	0.182384786	1
Bilophila	-0.068468993	0.796708285	1
Dorea_A	0.271252184	0.167777317	1
Acutalibacter	-0.474446926	0.27157931	1
Akkermansia	-1.43038355	0.105351408	1
Vescimonas	0.032519976	0.905781449	1
CAG-177	-0.505381805	0.351257079	1
Holdemania	0.202712663	0.505260705	1
Clostridium_AQ	0.530181872	0.181643804	1
Anaerobutyricum	-0.084898769	0.71202109	1
Phocea	0.206214584	0.506537313	1
Borkfalkia	-0.518043692	0.4075841	1
Limisoma	-0.083054518	0.736258972	1
Veillonella_A	0.173658253	0.712297812	1
Escherichia_710834	0.218162965	0.649999256	1
UMGS1071	0.223039288	0.445084097	1
Eubacterium_I	0.30777923	0.268130488	1
Adlercreutzia_404257	0.86533808	0.176163273	1
Limiplasma	-0.485682642	0.221029947	1
Allisonella	0.74197766	0.041711477	1
Intestinibacter	-0.757091721	0.08899044	1
PeH17	-0.408115589	0.544422736	1
UBA737	NA	1	1
Megasphaera_A_38685	-0.773506851	0.154823629	1
Faecalimonas	NA	1	1
Clostridium_T	0.584173847	0.150132219	1
CAG-273	-0.01591743	0.965792955	1
Ruminococcus_C_58660	0.091538574	0.729593249	1
Ruthenibacterium	0.27876142	0.322007459	1
Anaerococcus	-1.660897676	0.35067156	1
Ruminococcus_D	0.081008573	0.868490347	1
UBA3402	0.22710923	0.50778362	1
Onthomonas	0.078394732	0.862662101	1
Succinivibrio	NA	1	1
Gemmiger_A_73129	0.353901147	0.188334426	1
Anaerotignum_189125	0.348494519	0.206037141	1
Duodenibacillus	-0.198057623	0.660306911	1
Mitsuokella	NA	1	1
RUG13077	-0.299545113	0.533071023	1
ER4	0.057597354	0.80481345	1
Turicibacter	-0.690806765	0.175728063	1
Lachnospira	-0.040848539	0.886770613	1
Fusicatenibacter	-0.14645846	0.478169799	1
Porcincola	-0.342645035	0.153430944	1
CAG-127	0.500254407	0.336206951	1
Romboutsia_B	0.10363338	0.746054682	1
Blautia_A_141780	0.667728197	0.024675522	1
UBA1259	NA	1	1
Pauljensenia	0.16347528	0.270347655	1
Clostridium_Q_134516	NA	1	1
Anaerotruncus	0.015250069	0.9620882	1
Agathobacter_164117	-0.239920468	0.4063469	1
Bulleidia	NA	1	1
Lactobacillus	NA	1	1
Parasutterella	0.289116095	0.326686184	1
Eubacterium_G	-0.173820741	0.635758029	1
Senegalimassilia	NA	1	1
Anaerofilum_74150	-0.051302503	0.87899708	1
Anaeromassilibacillus	0.160284259	0.740442116	1
Eubacterium_J	-0.165630551	0.672943622	1
Rothia	NA	1	1
Ventrimonas	-0.016648904	0.944175947	1
Acidaminococcus	NA	1	1
Desulfovibrio_R_446353	0.085696148	0.712850141	1
Fimenecus	NA	1	1
Sodaliphilus	NA	1	1
BX12	-1.246029309	0.000265111	0.053817451
Coprococcus_A_187866	-0.089293239	0.725634946	1
UBA1417	-0.154128053	0.632387739	1
Parolsenella	NA	1	1
Avispirillum	-0.671651011	0.058800159	1
CAG-238	-0.135249812	0.711970619	1
Faecousia	0.106920323	0.733904859	1
Acetatifactor	-0.277737571	0.296896555	1
RUG13038	NA	1	1
Lacrimispora	0.104610038	0.861082759	1
Caproiciproducens	-0.469663202	0.075173189	1
Ruminiclostridium_E	-0.174105484	0.511002943	1
Coprococcus_A_121497	NA	1	1
Eisenbergiella	-0.173172702	0.567387477	1
Faecalibacillus	0.212904883	0.413650761	1
Howardella	NA	1	1
Intestinimonas	0.299158664	0.539890598	1
Fusobacterium_A	-1.772878923	0.064073268	1
Lachnoclostridium_B	-0.142162647	0.576461528	1
Erysipelatoclostridium	0.109660073	0.72051662	1
Lactococcus_A_346120	-0.075964219	0.836001044	1
Onthenecus	-0.011896888	0.947973568	1
AM51-8	0.214664847	0.688877781	1
Evtepia	0.186797722	0.432440813	1
Collinsella	0.372190199	0.138173733	1
Eubacterium_F	-0.319687067	0.488646417	1
CAG-217	-0.250250601	0.473056912	1
Angelakisella	-0.102592962	0.860810114	1
Slackia_A	NA	1	1
Peptococcus	0.053180062	0.912392557	1
Hungatella_A_128155	NA	1	1
Zag111	-0.67020058	0.360300071	1
UBA6382	NA	1	1
CAG-485	NA	1	1
Fusobacterium_C	-0.1165361	0.861062715	1
Peptoniphilus_A	-0.119050958	0.931776866	1
Mediterraneibacter_A_155590	NA	1	1
Pseudobutyricicoccus	0.659512375	0.183297863	1
Onthocola_B	NA	1	1
CAG-791	NA	1	1
Massilioclostridium	-0.268596704	0.289276165	1
RUG762	NA	1	1
Fenollaria	0.334609031	0.742625438	1
SFMI01	-0.030129685	0.949471362	1
Paralachnospira	-0.113827049	0.774530821	1
Finegoldia	0.060799118	0.936479896	1
CAG-274	-0.068729512	0.887573814	1
Eggerthella	-0.639892713	0.018383418	1
Mailhella	NA	1	1
Ruminococcus_B	1.120043257	0.058302966	1
Granulicatella	-0.007570956	0.986742384	1
Campylobacter_B	0.646081817	0.595738317	1
CAG-95	-0.527766299	0.374751325	1
Sellimonas	NA	1	1
Gemella	0.34884409	0.088995824	1
1XD42-69	0.360936458	0.312521984	1
Spyradenecus	NA	1	1
UBA6985	NA	1	1
COE1	-0.751391895	0.229942507	1
Longibaculum	0.18053661	0.724921802	1
Onthovivens	NA	1	1
RUG115	-0.352373688	0.538744162	1
Methanobrevibacter_A	-0.518597389	0.308759499	1
Oxalobacter_566322	NA	1	1
Absicoccus	NA	1	1
UBA636	NA	1	1
Negativibacillus	0.538505707	0.252691084	1
Ellagibacter	NA	1	1
Eubacterium_N	0.040989259	0.920689395	1
Stercorousia	NA	1	1
Caecibacter	NA	1	1
UBA1254	NA	1	1
