# Supplementary material for: Agrarian diet improves metabolic health in HIV-positive men with Prevotella-rich microbiomes: results from a randomized trial
Source: mSystems. 2025 Nov 26;10(12):e01185-25. doi: 10.1128/msystems.01185-25 (PMC12710365; doi:10.1128/msystems.01185-25)
Supplement: Table S5 — Baseline biopsy microbiome differences. [file msystems.01185-25-s0005.csv]

Genus	LFC	p	q	Group 1	Group 2
RUG13077	-0.205653957	0.320085495	0.455291995	HIV(+)MSM	HIV(-)MSM
Dialister	-0.10969308	0.774337184	0.85444103	HIV(+)MSM	HIV(-)MSM
Cryptobacteroides	0.757201469	0.024017281	0.074240977	HIV(+)MSM	HIV(-)MSM
Caproiciproducens	-1.066988855	0.011361495	0.045651878	HIV(+)MSM	HIV(-)MSM
Corynebacterium	-0.275813859	0.230638534	0.358273451	HIV(+)MSM	HIV(-)MSM
SFMI01	-0.491421378	0.089177392	0.176171843	HIV(+)MSM	HIV(-)MSM
Gemmiger_A_73129	0.616665868	0.155427661	0.273279405	HIV(+)MSM	HIV(-)MSM
Blautia_A_141781	0.063995427	0.863134114	0.920676389	HIV(+)MSM	HIV(-)MSM
Faecalibacterium	0.383860545	0.404441913	0.538269197	HIV(+)MSM	HIV(-)MSM
Agathobacter_164117	0.514930531	0.170830469	0.292695825	HIV(+)MSM	HIV(-)MSM
Merdisoma	0.243022528	0.281233666	0.418282547	HIV(+)MSM	HIV(-)MSM
Faecousia	-0.918865954	0.003109282	0.020910333	HIV(+)MSM	HIV(-)MSM
Agathobaculum	0.803063135	0.05174118	0.121743953	HIV(+)MSM	HIV(-)MSM
Copromonas	0.90566595	0.005147088	0.029411934	HIV(+)MSM	HIV(-)MSM
Ventrimonas	0.753190175	0.00641629	0.03540022	HIV(+)MSM	HIV(-)MSM
Desulfovibrio_R_446353	0.609443431	0.089186995	0.176171843	HIV(+)MSM	HIV(-)MSM
Intestinibacter	2.584995716	2.72589440036911e-05	0.001315778	HIV(+)MSM	HIV(-)MSM
Enterocloster	0.654472223	0.134132735	0.2411375	HIV(+)MSM	HIV(-)MSM
Vescimonas	-0.119776075	0.72806344	0.825977943	HIV(+)MSM	HIV(-)MSM
Dysosmobacter	0.484035865	0.177974018	0.299745714	HIV(+)MSM	HIV(-)MSM
Anaerotruncus	0.192775094	0.255017952	0.392335311	HIV(+)MSM	HIV(-)MSM
UBA3402	0.300027598	0.141515575	0.251583244	HIV(+)MSM	HIV(-)MSM
Angelakisella	0.436613651	0.084456524	0.173244151	HIV(+)MSM	HIV(-)MSM
Borkfalkia	0.779396466	0.015408438	0.052454258	HIV(+)MSM	HIV(-)MSM
CAG-269	-0.577411742	0.014544625	0.050937625	HIV(+)MSM	HIV(-)MSM
Brachyspira	2.171648507	0.00313655	0.020910333	HIV(+)MSM	HIV(-)MSM
Holdemanella	0.401548717	0.218586986	0.346276414	HIV(+)MSM	HIV(-)MSM
Anaerobutyricum	-0.015356294	0.946753044	0.983639526	HIV(+)MSM	HIV(-)MSM
Anaerococcus	-0.053586818	0.841450952	0.915864982	HIV(+)MSM	HIV(-)MSM
Prevotella	-1.289251621	0.061385219	0.138332888	HIV(+)MSM	HIV(-)MSM
Fimenecus	-0.885357435	0.014644567	0.050937625	HIV(+)MSM	HIV(-)MSM
Kaistella	0.583821033	0.058544347	0.133815651	HIV(+)MSM	HIV(-)MSM
Limivicinus	0.044669434	0.859055036	0.920676389	HIV(+)MSM	HIV(-)MSM
Porcincola	0.444081952	0.126297547	0.229631904	HIV(+)MSM	HIV(-)MSM
CAG-302	2.121124595	0.000162613	0.003820783	HIV(+)MSM	HIV(-)MSM
Eisenbergiella	-0.072514524	0.785541584	0.860867489	HIV(+)MSM	HIV(-)MSM
GWA2-37-10	-0.108920602	0.874388455	0.926504323	HIV(+)MSM	HIV(-)MSM
Copromorpha	1.635688716	0.000376406	0.004950823	HIV(+)MSM	HIV(-)MSM
Bacteroides_H	0.108859164	0.8484256	0.917216865	HIV(+)MSM	HIV(-)MSM
Lachnoclostridium_B	0.881495092	0.011698294	0.045651878	HIV(+)MSM	HIV(-)MSM
Duodenibacillus	0.396147494	0.186886653	0.311477755	HIV(+)MSM	HIV(-)MSM
Coprococcus_A_187866	0.413743999	0.069754577	0.150820707	HIV(+)MSM	HIV(-)MSM
Butyribacter	0.177355011	0.452604033	0.562691545	HIV(+)MSM	HIV(-)MSM
Bilophila	1.286919931	3.28944560370593e-05	0.001315778	HIV(+)MSM	HIV(-)MSM
Sutterella	0.659692184	0.227344838	0.356619353	HIV(+)MSM	HIV(-)MSM
Peptoniphilus_A	0.739805402	0.004212586	0.025923608	HIV(+)MSM	HIV(-)MSM
Butyricimonas	0.232411592	0.431790581	0.556393713	HIV(+)MSM	HIV(-)MSM
Coprococcus_A_121497	0.168166965	0.563672302	0.673041554	HIV(+)MSM	HIV(-)MSM
Megasphaera_A_38685	1.058380711	0.024825924	0.074240977	HIV(+)MSM	HIV(-)MSM
CAG-273	0.144401009	0.453670058	0.562691545	HIV(+)MSM	HIV(-)MSM
Lachnospira	-0.363765742	0.312790973	0.450869871	HIV(+)MSM	HIV(-)MSM
Streptococcus	0.610285671	0.035600898	0.094720042	HIV(+)MSM	HIV(-)MSM
Mediterraneibacter_A_155590	-0.481815062	0.073053612	0.153797078	HIV(+)MSM	HIV(-)MSM
Acetatifactor	-0.040376381	0.929114383	0.971622885	HIV(+)MSM	HIV(-)MSM
Parabacteroides_B_862066	-0.28564869	0.612444355	0.715263481	HIV(+)MSM	HIV(-)MSM
Blautia_A_141780	1.187084608	0.002228532	0.016207506	HIV(+)MSM	HIV(-)MSM
Paraprevotella	0.353372468	0.276941307	0.418282547	HIV(+)MSM	HIV(-)MSM
Phocaeicola_A_858004	-0.544741193	0.424880988	0.556393713	HIV(+)MSM	HIV(-)MSM
Eubacterium_I	1.271144855	4.93044639579201e-05	0.001577743	HIV(+)MSM	HIV(-)MSM
Bariatricus	0.106411683	0.733055424	0.825977943	HIV(+)MSM	HIV(-)MSM
Alloprevotella	0.603344355	0.205615725	0.332308242	HIV(+)MSM	HIV(-)MSM
Roseburia	0.72696679	0.03607334	0.094720042	HIV(+)MSM	HIV(-)MSM
Escherichia_710834	0.991493128	0.040353238	0.102484415	HIV(+)MSM	HIV(-)MSM
Faecalibacillus	-0.315179735	0.282340719	0.418282547	HIV(+)MSM	HIV(-)MSM
Dorea_A	0.414523869	0.327298822	0.459366767	HIV(+)MSM	HIV(-)MSM
Ruminococcus_E	0.126847144	0.677516541	0.774304618	HIV(+)MSM	HIV(-)MSM
Clostridium_Q_135822	0.870385013	0.013919868	0.050617703	HIV(+)MSM	HIV(-)MSM
Holdemania	0.437221664	0.071323648	0.152157116	HIV(+)MSM	HIV(-)MSM
Ruminococcus_C_58660	0.799010697	0.012943216	0.048160805	HIV(+)MSM	HIV(-)MSM
Howardella	0.76475159	0.011537599	0.045651878	HIV(+)MSM	HIV(-)MSM
Clostridium_T	0.385747635	0.332984513	0.463282801	HIV(+)MSM	HIV(-)MSM
Oribacterium	NA	1	1	HIV(+)MSM	HIV(-)MSM
Mailhella	0.122306673	0.52710011	0.638909224	HIV(+)MSM	HIV(-)MSM
Bifidobacterium_388775	-0.215022614	0.430403025	0.556393713	HIV(+)MSM	HIV(-)MSM
Lawsonibacter	0.816633671	0.02505633	0.074240977	HIV(+)MSM	HIV(-)MSM
Onthenecus	0.178317351	0.561954623	0.673041554	HIV(+)MSM	HIV(-)MSM
Peptococcus	0.681392505	0.041283707	0.103209268	HIV(+)MSM	HIV(-)MSM
Victivallis	-0.139550676	0.610843404	0.715263481	HIV(+)MSM	HIV(-)MSM
Catenibacterium	-0.128617975	0.746592645	0.835348414	HIV(+)MSM	HIV(-)MSM
Acinetobacter	-0.689427601	0.075631214	0.15715577	HIV(+)MSM	HIV(-)MSM
Erysipelatoclostridium	-0.216365738	0.299474163	0.439595102	HIV(+)MSM	HIV(-)MSM
Allisonella	0.39694984	0.069291492	0.150820707	HIV(+)MSM	HIV(-)MSM
Evtepia	0.41606494	0.02558047	0.074415914	HIV(+)MSM	HIV(-)MSM
Faecalimonas	-2.073884955	0.007677067	0.038385335	HIV(+)MSM	HIV(-)MSM
Fenollaria	0.317972794	0.217465484	0.346276414	HIV(+)MSM	HIV(-)MSM
Sodaliphilus	0.922054781	0.010741998	0.045229467	HIV(+)MSM	HIV(-)MSM
CAG-177	1.120837446	0.036112016	0.094720042	HIV(+)MSM	HIV(-)MSM
Romboutsia_B	0.057459878	0.90909864	0.956945937	HIV(+)MSM	HIV(-)MSM
Phascolarctobacterium_A	0.264419826	0.447702088	0.562691545	HIV(+)MSM	HIV(-)MSM
Succinivibrio	0.398920188	0.303476346	0.441420139	HIV(+)MSM	HIV(-)MSM
Alistipes_A_871400	0.25094727	0.4828382	0.589726045	HIV(+)MSM	HIV(-)MSM
ER4	0.460272107	0.119707903	0.222712378	HIV(+)MSM	HIV(-)MSM
Odoribacter_865974	-0.002871847	0.990296293	1	HIV(+)MSM	HIV(-)MSM
Fusobacterium_B	-2.03133756	0.000846546	0.008422759	HIV(+)MSM	HIV(-)MSM
Acidaminococcus	1.692847187	0.000167159	0.003820783	HIV(+)MSM	HIV(-)MSM
CAG-95	-0.27758356	0.197826348	0.323213217	HIV(+)MSM	HIV(-)MSM
Pseudomonas_E_648040	-1.19237662	0.000566448	0.006042117	HIV(+)MSM	HIV(-)MSM
AM51-8	-0.411171679	0.055969713	0.129784843	HIV(+)MSM	HIV(-)MSM
Ruthenibacterium	-0.150839689	0.38822826	0.521987576	HIV(+)MSM	HIV(-)MSM
Negativibacillus	0.955004544	0.001094206	0.009726277	HIV(+)MSM	HIV(-)MSM
Phocea	0.384791392	0.068724619	0.150820707	HIV(+)MSM	HIV(-)MSM
Fusicatenibacter	1.339120117	0.001222366	0.010293611	HIV(+)MSM	HIV(-)MSM
PeH17	-1.899429342	0.000402254	0.004950823	HIV(+)MSM	HIV(-)MSM
Oliverpabstia	0.816300336	0.027244943	0.077842693	HIV(+)MSM	HIV(-)MSM
Schaedlerella	0.486579799	0.106611951	0.205517014	HIV(+)MSM	HIV(-)MSM
Granulicatella	0.694588499	0.038523806	0.099416273	HIV(+)MSM	HIV(-)MSM
CAG-41	-1.648673269	0.000230326	0.004094688	HIV(+)MSM	HIV(-)MSM
UBA5905	-0.269163026	0.321549972	0.455291995	HIV(+)MSM	HIV(-)MSM
Bradyrhizobium	-1.58263375	0.000341849	0.004950823	HIV(+)MSM	HIV(-)MSM
Haemophilus_D_735815	0.241244905	0.372360182	0.50714621	HIV(+)MSM	HIV(-)MSM
Anaerostipes	0.718089149	0.024346095	0.074240977	HIV(+)MSM	HIV(-)MSM
Mediterraneibacter_A_155507	0.132927037	0.593743608	0.703696128	HIV(+)MSM	HIV(-)MSM
Lawsonella	0.067334154	0.677018187	0.774304618	HIV(+)MSM	HIV(-)MSM
Bulleidia	2.74395148	0.000339014	0.004950823	HIV(+)MSM	HIV(-)MSM
Ruminococcus_B	0.467438625	0.158607767	0.275839595	HIV(+)MSM	HIV(-)MSM
Staphylococcus	0.207153897	0.278625903	0.418282547	HIV(+)MSM	HIV(-)MSM
Eubacterium_R	-0.734585352	0.01217228	0.04637059	HIV(+)MSM	HIV(-)MSM
Absicoccus	-0.665923296	0.11044227	0.210366228	HIV(+)MSM	HIV(-)MSM
UBA6382	0.19501521	0.37402033	0.50714621	HIV(+)MSM	HIV(-)MSM
UBA1259	0.790897897	0.007274091	0.037543695	HIV(+)MSM	HIV(-)MSM
Anaerotignum_189125	1.893050681	1.24321700269769e-05	0.000994574	HIV(+)MSM	HIV(-)MSM
Campylobacter_A	NA	1	1	HIV(+)MSM	HIV(-)MSM
CAG-238	0.455760745	0.032338584	0.089209886	HIV(+)MSM	HIV(-)MSM
Alistipes_A_871404	NA	1	1	HIV(+)MSM	HIV(-)MSM
Eubacterium_J	1.160169863	0.006872872	0.036655318	HIV(+)MSM	HIV(-)MSM
Veillonella_A	1.629154255	0.000201447	0.004028941	HIV(+)MSM	HIV(-)MSM
Helicobacter_B	-0.646726526	0.098316715	0.191837494	HIV(+)MSM	HIV(-)MSM
CAG-217	-0.653453306	0.009928266	0.045229467	HIV(+)MSM	HIV(-)MSM
Fusobacterium_A	1.929396488	0.009960478	0.045229467	HIV(+)MSM	HIV(-)MSM
Mitsuokella	0.116773019	0.675759513	0.774304618	HIV(+)MSM	HIV(-)MSM
Oxalobacter_566322	NA	1	1	HIV(+)MSM	HIV(-)MSM
Clostridium_AQ	-0.735608565	0.017309144	0.057697146	HIV(+)MSM	HIV(-)MSM
Ralstonia	-1.983593651	3.48160078485694e-06	0.000557056	HIV(+)MSM	HIV(-)MSM
Anaerovibrio	NA	1	1	HIV(+)MSM	HIV(-)MSM
Parasutterella	-0.815424995	0.010318658	0.045229467	HIV(+)MSM	HIV(-)MSM
Eubacterium_F	0.232830151	0.197968095	0.323213217	HIV(+)MSM	HIV(-)MSM
Clostridium_A	1.403433635	0.010652339	0.045229467	HIV(+)MSM	HIV(-)MSM
Avispirillum	0.487348486	0.086809432	0.175816571	HIV(+)MSM	HIV(-)MSM
Onthomonas	1.26781915	0.001352805	0.010822441	HIV(+)MSM	HIV(-)MSM
UMGS1375	0.501006354	0.045835298	0.111115873	HIV(+)MSM	HIV(-)MSM
Stercorousia	-0.149094216	0.35685339	0.492211573	HIV(+)MSM	HIV(-)MSM
Zag111	-2.461777244	0.005028647	0.029411934	HIV(+)MSM	HIV(-)MSM
Paralachnospira	0.783739679	0.030365272	0.08523585	HIV(+)MSM	HIV(-)MSM
Slackia_A	0.130941149	0.438160049	0.556393713	HIV(+)MSM	HIV(-)MSM
Limivivens	-0.974739343	0.000894918	0.008422759	HIV(+)MSM	HIV(-)MSM
Limisoma	0.173240758	0.460106697	0.566285166	HIV(+)MSM	HIV(-)MSM
Collinsella	0.77524623	0.002172421	0.016207506	HIV(+)MSM	HIV(-)MSM
VUNA01	0.429304111	0.049753047	0.118813247	HIV(+)MSM	HIV(-)MSM
Finegoldia	0.627422011	0.04409294	0.108536468	HIV(+)MSM	HIV(-)MSM
UBA1417	0.249029174	0.40706608	0.538269197	HIV(+)MSM	HIV(-)MSM
Ruminiclostridium_E	-0.350570916	0.123205049	0.226583998	HIV(+)MSM	HIV(-)MSM
Turicibacter	1.428202771	0.003479742	0.022270351	HIV(+)MSM	HIV(-)MSM
Onthocola_B	1.485958507	0.010435162	0.045229467	HIV(+)MSM	HIV(-)MSM
Tepidimonas	0.9895087	0.023142009	0.07405443	HIV(+)MSM	HIV(-)MSM
RUG115	-2.490133212	0.000504052	0.005760594	HIV(+)MSM	HIV(-)MSM
CAG-127	0.090946022	0.774110612	0.85444103	HIV(+)MSM	HIV(-)MSM
UMGS1071	0.770846975	0.017854941	0.058301849	HIV(+)MSM	HIV(-)MSM
Methanobrevibacter_A	-0.307840378	0.171958797	0.292695825	HIV(+)MSM	HIV(-)MSM
1XD42-69	0.502017408	0.119465643	0.222712378	HIV(+)MSM	HIV(-)MSM
Pygmaiobacter	0.191536268	0.434810181	0.556393713	HIV(+)MSM	HIV(-)MSM
RUG13077	NA	1	1	HIV(-)MSM	HIV(-)MSW
Dialister	2.132367848	0.018474789	0.377215577	HIV(-)MSM	HIV(-)MSW
Cryptobacteroides	2.102239678	0.034943613	0.377215577	HIV(-)MSM	HIV(-)MSW
Caproiciproducens	NA	1	1	HIV(-)MSM	HIV(-)MSW
Corynebacterium	NA	1	1	HIV(-)MSM	HIV(-)MSW
SFMI01	-1.641894791	0.051890435	0.377215577	HIV(-)MSM	HIV(-)MSW
Gemmiger_A_73129	-0.66615566	0.260471979	0.83723136	HIV(-)MSM	HIV(-)MSW
Blautia_A_141781	-0.348462892	0.392613968	0.944311996	HIV(-)MSM	HIV(-)MSW
Faecalibacterium	-0.998803263	0.071093616	0.466323373	HIV(-)MSM	HIV(-)MSW
Agathobacter_164117	-0.477310764	0.298689461	0.870203898	HIV(-)MSM	HIV(-)MSW
Merdisoma	-0.875672584	0.039475363	0.377215577	HIV(-)MSM	HIV(-)MSW
Faecousia	0.354702214	0.393463332	0.944311996	HIV(-)MSM	HIV(-)MSW
Agathobaculum	-0.056627462	0.908238227	1	HIV(-)MSM	HIV(-)MSW
Copromonas	-0.291877605	0.597551835	1	HIV(-)MSM	HIV(-)MSW
Ventrimonas	-1.033354324	0.040203001	0.377215577	HIV(-)MSM	HIV(-)MSW
Desulfovibrio_R_446353	-0.732698197	0.147753651	0.578166461	HIV(-)MSM	HIV(-)MSW
Intestinibacter	-1.616636161	0.044809167	0.377215577	HIV(-)MSM	HIV(-)MSW
Enterocloster	-0.465586967	0.422906549	0.979930664	HIV(-)MSM	HIV(-)MSW
Clostridium_Q_134516	-0.279433093	0.507845689	1	HIV(-)MSM	HIV(-)MSW
Vescimonas	0.571905174	0.315457604	0.887224511	HIV(-)MSM	HIV(-)MSW
Dysosmobacter	-0.788836488	0.13188836	0.539543291	HIV(-)MSM	HIV(-)MSW
Anaerotruncus	-0.326868335	0.5251927	1	HIV(-)MSM	HIV(-)MSW
UBA3402	-0.594597025	0.219558243	0.745669506	HIV(-)MSM	HIV(-)MSW
Angelakisella	-0.379238042	0.387295223	0.944311996	HIV(-)MSM	HIV(-)MSW
Borkfalkia	0.233589725	0.577710088	1	HIV(-)MSM	HIV(-)MSW
CAG-269	-0.025000979	0.969168919	1	HIV(-)MSM	HIV(-)MSW
Brachyspira	NA	1	1	HIV(-)MSM	HIV(-)MSW
Holdemanella	0.250371824	0.648620626	1	HIV(-)MSM	HIV(-)MSW
Anaerobutyricum	-0.097145499	0.830809672	1	HIV(-)MSM	HIV(-)MSW
Anaerococcus	0.486297946	0.301822169	0.870203898	HIV(-)MSM	HIV(-)MSW
Prevotella	-0.208513066	0.643149381	1	HIV(-)MSM	HIV(-)MSW
Fimenecus	-0.884659028	0.084257887	0.466323373	HIV(-)MSM	HIV(-)MSW
Kaistella	NA	1	1	HIV(-)MSM	HIV(-)MSW
Limivicinus	0.393304369	0.440968799	0.979930664	HIV(-)MSM	HIV(-)MSW
Porcincola	-0.730312533	0.084991047	0.466323373	HIV(-)MSM	HIV(-)MSW
CAG-302	NA	1	1	HIV(-)MSM	HIV(-)MSW
Eisenbergiella	-0.507553468	0.278032838	0.862860533	HIV(-)MSM	HIV(-)MSW
GWA2-37-10	1.121661065	0.250927601	0.826463783	HIV(-)MSM	HIV(-)MSW
Copromorpha	-0.169061661	0.685564678	1	HIV(-)MSM	HIV(-)MSW
Bacteroides_H	-1.623402656	0.042697006	0.377215577	HIV(-)MSM	HIV(-)MSW
Lachnoclostridium_B	0.513664318	1	1	HIV(-)MSM	HIV(-)MSW
Duodenibacillus	0.763148107	0.077602605	0.466323373	HIV(-)MSM	HIV(-)MSW
Coprococcus_A_187866	-0.259005	0.504384471	1	HIV(-)MSM	HIV(-)MSW
Butyribacter	-0.703376098	0.269406715	0.850758047	HIV(-)MSM	HIV(-)MSW
Bilophila	-0.357068995	0.507884596	1	HIV(-)MSM	HIV(-)MSW
Sutterella	-1.137948808	0.085492618	0.466323373	HIV(-)MSM	HIV(-)MSW
Peptoniphilus_A	NA	1	1	HIV(-)MSM	HIV(-)MSW
Butyricimonas	-0.557973828	0.327224652	0.893682794	HIV(-)MSM	HIV(-)MSW
Coprococcus_A_121497	-1.560032674	0.021784223	0.377215577	HIV(-)MSM	HIV(-)MSW
Megasphaera_A_38685	NA	1	1	HIV(-)MSM	HIV(-)MSW
CAG-273	-0.373827017	0.361372162	0.903430406	HIV(-)MSM	HIV(-)MSW
Lachnospira	0.101884333	0.823815022	1	HIV(-)MSM	HIV(-)MSW
Tidjanibacter	NA	1	1	HIV(-)MSM	HIV(-)MSW
Anaeromassilibacillus	0.708123185	1	1	HIV(-)MSM	HIV(-)MSW
Streptococcus	-0.527948697	0.330873823	0.893682794	HIV(-)MSM	HIV(-)MSW
Acetatifactor	-0.066299392	0.927182337	1	HIV(-)MSM	HIV(-)MSW
Paludicola	1.912095989	1	1	HIV(-)MSM	HIV(-)MSW
Parabacteroides_B_862066	-0.958249071	0.183903125	0.675562499	HIV(-)MSM	HIV(-)MSW
Blautia_A_141780	0.643261081	0.217546303	0.745669506	HIV(-)MSM	HIV(-)MSW
Paraprevotella	-0.953655726	0.121297341	0.536226105	HIV(-)MSM	HIV(-)MSW
Phocaeicola_A_858004	-1.603269231	0.050035157	0.377215577	HIV(-)MSM	HIV(-)MSW
Eubacterium_I	-1.229858415	0.026035903	0.377215577	HIV(-)MSM	HIV(-)MSW
Bariatricus	1.229582872	0.038690628	0.377215577	HIV(-)MSM	HIV(-)MSW
Alloprevotella	-1.160109878	0.050167207	0.377215577	HIV(-)MSM	HIV(-)MSW
Roseburia	-0.429789327	0.541148833	1	HIV(-)MSM	HIV(-)MSW
CAG-317_146760	0.35720569	1	1	HIV(-)MSM	HIV(-)MSW
Escherichia_710834	NA	1	1	HIV(-)MSM	HIV(-)MSW
Faecalibacillus	0.355165439	0.64965261	1	HIV(-)MSM	HIV(-)MSW
Dorea_A	-0.464576128	0.42639035	0.979930664	HIV(-)MSM	HIV(-)MSW
Ruminococcus_E	-0.884218063	0.080895087	0.466323373	HIV(-)MSM	HIV(-)MSW
Clostridium_Q_135822	-1.203193351	0.113378177	0.536226105	HIV(-)MSM	HIV(-)MSW
Holdemania	0.300726616	0.436630997	0.979930664	HIV(-)MSM	HIV(-)MSW
Ruminococcus_C_58660	-0.092907163	0.804190551	1	HIV(-)MSM	HIV(-)MSW
Howardella	NA	1	1	HIV(-)MSM	HIV(-)MSW
Clostridium_T	-0.155908369	0.812111303	1	HIV(-)MSM	HIV(-)MSW
QALR01	2.483214089	1	1	HIV(-)MSM	HIV(-)MSW
Mailhella	NA	1	1	HIV(-)MSM	HIV(-)MSW
UBA737	-0.008943577	0.98509239	1	HIV(-)MSM	HIV(-)MSW
Bifidobacterium_388775	1.247142132	0.023011147	0.377215577	HIV(-)MSM	HIV(-)MSW
Lawsonibacter	-0.121717661	0.843381454	1	HIV(-)MSM	HIV(-)MSW
Onthenecus	-0.745984083	0.126665224	0.536226105	HIV(-)MSM	HIV(-)MSW
Peptococcus	-0.201492395	0.635842863	1	HIV(-)MSM	HIV(-)MSW
Victivallis	0.194067189	0.697332432	1	HIV(-)MSM	HIV(-)MSW
Catenibacterium	0.984174763	0.304571364	0.870203898	HIV(-)MSM	HIV(-)MSW
Acinetobacter	NA	1	1	HIV(-)MSM	HIV(-)MSW
Erysipelatoclostridium	0.678191442	0.359497766	0.903430406	HIV(-)MSM	HIV(-)MSW
Allisonella	-0.424804164	0.361287174	0.903430406	HIV(-)MSM	HIV(-)MSW
Evtepia	0.170503116	0.706949712	1	HIV(-)MSM	HIV(-)MSW
Barnesiella	-1.435725922	0.027266876	0.377215577	HIV(-)MSM	HIV(-)MSW
Fenollaria	-1.242702388	0.030166582	0.377215577	HIV(-)MSM	HIV(-)MSW
Microbacter	NA	1	1	HIV(-)MSM	HIV(-)MSW
Sodaliphilus	NA	1	1	HIV(-)MSM	HIV(-)MSW
CAG-177	0.197811172	0.730824987	1	HIV(-)MSM	HIV(-)MSW
Romboutsia_B	1.00047325	0.119582214	0.536226105	HIV(-)MSM	HIV(-)MSW
Phascolarctobacterium_A	-0.333240193	0.483019277	1	HIV(-)MSM	HIV(-)MSW
Succinivibrio	NA	1	1	HIV(-)MSM	HIV(-)MSW
Alistipes_A_871400	-2.361558501	0.000714725	0.128650533	HIV(-)MSM	HIV(-)MSW
ER4	0.030448772	0.955004005	1	HIV(-)MSM	HIV(-)MSW
Odoribacter_865974	-0.395854385	0.332648596	0.893682794	HIV(-)MSM	HIV(-)MSW
Fusobacterium_B	2.310851517	0.032432356	0.377215577	HIV(-)MSM	HIV(-)MSW
Ezakiella	0.095899256	0.831951184	1	HIV(-)MSM	HIV(-)MSW
Acidaminococcus	NA	1	1	HIV(-)MSM	HIV(-)MSW
CAG-95	0.437674099	1	1	HIV(-)MSM	HIV(-)MSW
AM51-8	0.425290821	1	1	HIV(-)MSM	HIV(-)MSW
COE1	-0.323575628	0.531412628	1	HIV(-)MSM	HIV(-)MSW
Ruthenibacterium	0.744434968	0.12446453	0.536226105	HIV(-)MSM	HIV(-)MSW
Negativibacillus	0.430814269	0.346792987	0.903430406	HIV(-)MSM	HIV(-)MSW
Phocea	0.181938384	0.643276969	1	HIV(-)MSM	HIV(-)MSW
Fusicatenibacter	-1.546395715	0.02193854	0.377215577	HIV(-)MSM	HIV(-)MSW
PeH17	2.495840243	0.093420396	0.494578567	HIV(-)MSM	HIV(-)MSW
Oliverpabstia	-0.641677895	0.156705855	0.600150084	HIV(-)MSM	HIV(-)MSW
Schaedlerella	0.041886737	0.933114908	1	HIV(-)MSM	HIV(-)MSW
CAG-41	0.936668229	0.114512652	0.536226105	HIV(-)MSM	HIV(-)MSW
UBA5905	0.380867309	0.438488494	0.979930664	HIV(-)MSM	HIV(-)MSW
Bradyrhizobium	NA	1	1	HIV(-)MSM	HIV(-)MSW
Haemophilus_D_735815	NA	1	1	HIV(-)MSM	HIV(-)MSW
Anaerostipes	-0.944906895	0.050927547	0.377215577	HIV(-)MSM	HIV(-)MSW
Mediterraneibacter_A_155507	-0.043779918	0.931006259	1	HIV(-)MSM	HIV(-)MSW
Clostridium_Q_135853	NA	1	1	HIV(-)MSM	HIV(-)MSW
Bulleidia	NA	1	1	HIV(-)MSM	HIV(-)MSW
Ruminococcus_B	1.663399438	0.038145947	0.377215577	HIV(-)MSM	HIV(-)MSW
Staphylococcus	NA	1	1	HIV(-)MSM	HIV(-)MSW
Porphyromonas_A_859424	-0.007022456	1	1	HIV(-)MSM	HIV(-)MSW
Eubacterium_R	NA	1	1	HIV(-)MSM	HIV(-)MSW
Campylobacter_B	-0.218850776	0.648120825	1	HIV(-)MSM	HIV(-)MSW
Absicoccus	NA	1	1	HIV(-)MSM	HIV(-)MSW
Ellagibacter	-0.048259418	1	1	HIV(-)MSM	HIV(-)MSW
UBA6382	NA	1	1	HIV(-)MSM	HIV(-)MSW
Eubacterium_G	0.313685193	0.642633695	1	HIV(-)MSM	HIV(-)MSW
Scatoplasma	NA	1	1	HIV(-)MSM	HIV(-)MSW
UBA1259	-0.569420794	0.200401753	0.707300305	HIV(-)MSM	HIV(-)MSW
Anaerotignum_189125	-1.659850856	0.037146772	0.377215577	HIV(-)MSM	HIV(-)MSW
CAG-238	NA	1	1	HIV(-)MSM	HIV(-)MSW
Alistipes_A_871404	NA	1	1	HIV(-)MSM	HIV(-)MSW
CAG-313	0.055267222	0.90137323	1	HIV(-)MSM	HIV(-)MSW
Eubacterium_J	0.258409634	0.605781544	1	HIV(-)MSM	HIV(-)MSW
Veillonella_A	NA	1	1	HIV(-)MSM	HIV(-)MSW
Ruminococcus_C_59129	-0.989442257	1	1	HIV(-)MSM	HIV(-)MSW
Helicobacter_B	NA	1	1	HIV(-)MSM	HIV(-)MSW
Hungatella_A_128155	NA	1	1	HIV(-)MSM	HIV(-)MSW
CAG-217	0.235613424	1	1	HIV(-)MSM	HIV(-)MSW
WRMH01	-0.32122443	0.48231914	1	HIV(-)MSM	HIV(-)MSW
Fusobacterium_A	2.52577678	0.116421313	0.536226105	HIV(-)MSM	HIV(-)MSW
Mitsuokella	-0.364425356	0.421305991	0.979930664	HIV(-)MSM	HIV(-)MSW
Clostridium_AQ	NA	1	1	HIV(-)MSM	HIV(-)MSW
Ralstonia	NA	1	1	HIV(-)MSM	HIV(-)MSW
Cloacibacillus	-0.163832226	1	1	HIV(-)MSM	HIV(-)MSW
CAJLXD01	1.758515432	0.052033053	0.377215577	HIV(-)MSM	HIV(-)MSW
Parasutterella	0.742439812	0.144920699	0.578166461	HIV(-)MSM	HIV(-)MSW
Eubacterium_F	-1.445868721	0.053762075	0.377215577	HIV(-)MSM	HIV(-)MSW
Clostridium_A	-1.43800328	1	1	HIV(-)MSM	HIV(-)MSW
Avispirillum	0.145081195	0.72301042	1	HIV(-)MSM	HIV(-)MSW
UMGS1375	-1.254620604	0.027515137	0.377215577	HIV(-)MSM	HIV(-)MSW
Stercorousia	NA	1	1	HIV(-)MSM	HIV(-)MSW
Caecibacter	-0.057578411	1	1	HIV(-)MSM	HIV(-)MSW
Coprobacter	NA	1	1	HIV(-)MSM	HIV(-)MSW
Zag111	NA	1	1	HIV(-)MSM	HIV(-)MSW
Paralachnospira	NA	1	1	HIV(-)MSM	HIV(-)MSW
Slackia_A	-0.13910232	0.76163686	1	HIV(-)MSM	HIV(-)MSW
Limivivens	0.501114103	0.30091252	0.870203898	HIV(-)MSM	HIV(-)MSW
Leuconostoc_B	NA	1	1	HIV(-)MSM	HIV(-)MSW
Limisoma	0.802565071	0.2525306	0.826463783	HIV(-)MSM	HIV(-)MSW
Collinsella	0.296130047	0.530769305	1	HIV(-)MSM	HIV(-)MSW
VUNA01	NA	1	1	HIV(-)MSM	HIV(-)MSW
Finegoldia	NA	1	1	HIV(-)MSM	HIV(-)MSW
UBA1436	-1.450461963	1	1	HIV(-)MSM	HIV(-)MSW
UBA1417	0.750005362	0.128098458	0.536226105	HIV(-)MSM	HIV(-)MSW
Ruminiclostridium_E	1.145459855	0.099672501	0.512601433	HIV(-)MSM	HIV(-)MSW
Turicibacter	-0.58934869	0.346506935	0.903430406	HIV(-)MSM	HIV(-)MSW
Pseudoruminococcus_A	-3.68594696	1	1	HIV(-)MSM	HIV(-)MSW
Soleaferrea	NA	1	1	HIV(-)MSM	HIV(-)MSW
RUG115	4.269818016	0.054486694	0.377215577	HIV(-)MSM	HIV(-)MSW
CAG-127	-1.053763622	0.081838049	0.466323373	HIV(-)MSM	HIV(-)MSW
SFEL01	2.029217252	1	1	HIV(-)MSM	HIV(-)MSW
UMGS1071	-0.559843217	0.297458846	0.870203898	HIV(-)MSM	HIV(-)MSW
DTU014	1.313142836	1	1	HIV(-)MSM	HIV(-)MSW
Methanobrevibacter_A	1.080038535	0.038615782	0.377215577	HIV(-)MSM	HIV(-)MSW
1XD42-69	-0.601899188	0.197021893	0.707300305	HIV(-)MSM	HIV(-)MSW
Dielma	1.80766446	1	1	HIV(-)MSM	HIV(-)MSW
Pygmaiobacter	-1.402080014	0.168404181	0.631515678	HIV(-)MSM	HIV(-)MSW
