# Supplementary material for: Agrarian diet improves metabolic health in HIV-positive men with Prevotella-rich microbiomes: results from a randomized trial
Source: mSystems. 2025 Nov 26;10(12):e01185-25. doi: 10.1128/msystems.01185-25 (PMC12710365; doi:10.1128/msystems.01185-25)
Supplement: Table S6 — Biopsy agrarian microbiome changes stratified by cohort. [file msystems.01185-25-s0006.csv]

Genus	LFC	p	q	Cohort
Dialister	0.126045418	0.917030721	1	HIV(+)MSM
Cryptobacteroides	-1.357808996	0.13209016	0.573456519	HIV(+)MSM
Caproiciproducens	NA	1	1	HIV(+)MSM
Corynebacterium	0.810179737	0.075032524	0.503957506	HIV(+)MSM
SFMI01	0.042544611	0.923639377	1	HIV(+)MSM
Gemmiger_A_73129	0.006296967	0.984182104	1	HIV(+)MSM
Blautia_A_141781	0.52243924	0.448083862	0.916652715	HIV(+)MSM
Faecalibacterium	0.616077696	0.318063171	0.789834925	HIV(+)MSM
Agathobacter_164117	0.263735108	0.558807589	0.932601228	HIV(+)MSM
Merdisoma	0.387648899	0.194239134	0.61046585	HIV(+)MSM
Faecousia	0.026777061	0.948076886	1	HIV(+)MSM
Agathobaculum	-0.439397005	0.295951	0.789834925	HIV(+)MSM
Copromonas	-1.095249882	0.011571908	0.162006719	HIV(+)MSM
Ventrimonas	0.223432263	0.67031	0.979469185	HIV(+)MSM
Desulfovibrio_R_446353	-0.39587592	0.172029216	0.602102254	HIV(+)MSM
Intestinibacter	NA	1	1	HIV(+)MSM
Enterocloster	-0.463010065	0.18419666	0.603537993	HIV(+)MSM
Ruminococcus_D	1.922144344	0.044173951	0.400164029	HIV(+)MSM
Vescimonas	-0.030266047	0.943431276	1	HIV(+)MSM
Dysosmobacter	-0.359194608	0.417611438	0.905805091	HIV(+)MSM
Anaerotruncus	0.542245477	8.26948910751611e-07	2.12250220426247e-05	HIV(+)MSM
UBA3402	0.653283709	5.46185614311168e-07	2.04594145249115e-05	HIV(+)MSM
Angelakisella	-0.720164393	0.182047	0.603537993	HIV(+)MSM
Borkfalkia	-0.070458762	0.887213547	1	HIV(+)MSM
CAG-269	0.373404937	0.802142229	1	HIV(+)MSM
Holdemanella	0.481196532	0.39528106	0.869618332	HIV(+)MSM
Anaerobutyricum	0.220462892	0.581361804	0.932601228	HIV(+)MSM
Anaerococcus	-0.859827422	1.5695871965169e-07	8.05721427545344e-06	HIV(+)MSM
Prevotella	0.958148055	0.125384938	0.573456519	HIV(+)MSM
Fimenecus	1.030679707	0.234978537	0.723733894	HIV(+)MSM
Kaistella	NA	1	1	HIV(+)MSM
Limivicinus	0.489371727	0.427667826	0.914733961	HIV(+)MSM
Porcincola	-0.188494973	0.549467621	0.932601228	HIV(+)MSM
CAG-302	-0.66700614	0.107625936	0.573456519	HIV(+)MSM
Eisenbergiella	0.551851114	0.279011247	0.789834925	HIV(+)MSM
GWA2-37-10	-0.150402114	0.828767459	1	HIV(+)MSM
Copromorpha	NA	1	1	HIV(+)MSM
Bacteroides_H	-0.525207046	0.311093652	0.789834925	HIV(+)MSM
Lachnoclostridium_B	-0.895670666	0.362333146	0.82452585	HIV(+)MSM
Duodenibacillus	-0.596927605	0.080979439	0.519618069	HIV(+)MSM
Coprococcus_A_187866	0.063971842	0.781515009	1	HIV(+)MSM
Butyribacter	0.137592012	0.73452517	1	HIV(+)MSM
Bilophila	-0.16876844	0.732731252	1	HIV(+)MSM
Sutterella	0.528772963	0.556225223	0.932601228	HIV(+)MSM
Peptoniphilus_A	-0.857649232	0.003159013	0.048648796	HIV(+)MSM
Butyricimonas	0.270168273	0.735992937	1	HIV(+)MSM
Coprococcus_A_121497	0.961633632	0.050911175	0.412648467	HIV(+)MSM
Megasphaera_A_38685	1.299988712	0.317826959	0.789834925	HIV(+)MSM
CAG-273	-0.891164814	0.141678559	0.573456519	HIV(+)MSM
Lachnospira	-7.78E-05	0.999868367	1	HIV(+)MSM
Streptococcus	1.095521895	0.048049328	0.411088692	HIV(+)MSM
Mediterraneibacter_A_155590	-0.324936903	0.183897169	0.603537993	HIV(+)MSM
Acetatifactor	0.248489212	0.648355189	0.97513356	HIV(+)MSM
Parabacteroides_B_862066	-0.178783219	0.507869198	0.932601228	HIV(+)MSM
Blautia_A_141780	0.671592649	0.294715884	0.789834925	HIV(+)MSM
Paraprevotella	0.141326634	0.018778952	0.240996552	HIV(+)MSM
Phocaeicola_A_858004	0.226737913	0.774230441	1	HIV(+)MSM
Eubacterium_I	-0.744969839	0.291794217	0.789834925	HIV(+)MSM
Bariatricus	-0.259030819	0.651607369	0.97513356	HIV(+)MSM
Alloprevotella	-0.243355167	0.79876208	1	HIV(+)MSM
Roseburia	-0.316238641	0.577349277	0.932601228	HIV(+)MSM
CAG-317_146760	NA	1	1	HIV(+)MSM
Escherichia_710834	-0.268258266	0.876366835	1	HIV(+)MSM
Faecalibacillus	-0.048251129	0.891009386	1	HIV(+)MSM
Dorea_A	0.490612963	0.39082834	0.869618332	HIV(+)MSM
Ruminococcus_E	0.076287727	0.812937749	1	HIV(+)MSM
Clostridium_Q_135822	0.099326901	0.891877282	1	HIV(+)MSM
Holdemania	NA	1	1	HIV(+)MSM
Ruminococcus_C_58660	-0.373267933	0.458326358	0.916652715	HIV(+)MSM
Howardella	-0.653083605	0.249190199	0.752456679	HIV(+)MSM
Clostridium_T	0.898263258	0.455817206	0.916652715	HIV(+)MSM
Oribacterium	-0.430732665	0.576404759	0.932601228	HIV(+)MSM
Mailhella	-0.273678561	0.482638811	0.932601228	HIV(+)MSM
Bifidobacterium_388775	NA	1	1	HIV(+)MSM
Lawsonibacter	-0.97115177	0.074669401	0.503957506	HIV(+)MSM
Onthenecus	-0.216061296	0.503585464	0.932601228	HIV(+)MSM
Catenibacterium	1.508040437	0.144723769	0.573456519	HIV(+)MSM
Acinetobacter	0.61000696	0.574133818	0.932601228	HIV(+)MSM
Erysipelatoclostridium	-2.074681742	0.324630531	0.789834925	HIV(+)MSM
Allisonella	0.610655521	0.160904534	0.576262748	HIV(+)MSM
Evtepia	0.34021873	0.104062248	0.573456519	HIV(+)MSM
Faecalimonas	-1.115863415	0.075266381	0.503957506	HIV(+)MSM
Fenollaria	NA	1	1	HIV(+)MSM
CAG-177	-0.760971987	0.561232227	0.932601228	HIV(+)MSM
Romboutsia_B	-0.416951706	0.521072751	0.932601228	HIV(+)MSM
Phascolarctobacterium_A	-0.196440171	0.288577229	0.789834925	HIV(+)MSM
Fusobacterium_C	0.660134375	0.193195345	0.61046585	HIV(+)MSM
Succinivibrio	0.519745663	0.451534682	0.916652715	HIV(+)MSM
Alistipes_A_871400	-1.545973956	0.032424628	0.332892848	HIV(+)MSM
Pseudobutyricicoccus	0.581058877	8.27902425322435e-05	0.001821385	HIV(+)MSM
ER4	-0.235648239	0.645190242	0.97513356	HIV(+)MSM
Odoribacter_865974	0.307773871	0.49752533	0.932601228	HIV(+)MSM
Fusobacterium_B	2.842475385	0.327953602	0.789834925	HIV(+)MSM
Acidaminococcus	0.278947904	0.811043252	1	HIV(+)MSM
Pseudomonas_E_648040	0.295366914	0.610365431	0.959145677	HIV(+)MSM
AM51-8	0.13113105	0.956305383	1	HIV(+)MSM
COE1	0.412533024	0.494601698	0.932601228	HIV(+)MSM
Ruthenibacterium	NA	1	1	HIV(+)MSM
Negativibacillus	0.38786237	0.356830914	0.82452585	HIV(+)MSM
Phocea	NA	1	1	HIV(+)MSM
Fusicatenibacter	-0.753131746	0.146488784	0.573456519	HIV(+)MSM
PeH17	1.418093404	0.266631777	0.789640262	HIV(+)MSM
Oliverpabstia	-0.969791156	0.132999379	0.573456519	HIV(+)MSM
UBA1394	1.304097813	0.625655195	0.973241415	HIV(+)MSM
CAG-41	0.464960659	0.575136666	0.932601228	HIV(+)MSM
Bradyrhizobium	-1.658848316	0.656965116	0.97513356	HIV(+)MSM
Haemophilus_D_735815	2.092912578	0.364076349	0.82452585	HIV(+)MSM
Anaerostipes	0.156487817	0.798960665	1	HIV(+)MSM
Mediterraneibacter_A_155507	-0.231783824	0.658531755	0.97513356	HIV(+)MSM
CAG-632	0.338336193	0.352479064	0.82452585	HIV(+)MSM
Bulleidia	-2.196701121	0.100608652	0.573456519	HIV(+)MSM
Ruminococcus_B	-4.506413418	0.027875613	0.306631742	HIV(+)MSM
Absicoccus	1.098181914	0.149956748	0.573456519	HIV(+)MSM
UBA6382	0.462563748	0.127098288	0.573456519	HIV(+)MSM
Eubacterium_G	NA	1	1	HIV(+)MSM
Anaerotignum_189125	-0.947240939	0.043035229	0.400164029	HIV(+)MSM
Campylobacter_A	-2.494568589	0.434626196	0.916652715	HIV(+)MSM
CAG-238	NA	1	1	HIV(+)MSM
Alistipes_A_871404	-0.128904057	0.84876212	1	HIV(+)MSM
Eubacterium_J	-0.682363648	0.140990691	0.573456519	HIV(+)MSM
Veillonella_A	-1.463723708	0.144758523	0.573456519	HIV(+)MSM
CAG-217	-1.132335118	0.061992913	0.477345432	HIV(+)MSM
Mitsuokella	1.608323005	0.146205699	0.573456519	HIV(+)MSM
Ralstonia	-0.268809149	0.702683549	1	HIV(+)MSM
Butyrivibrio_A_180067	0.185438954	0.888775169	1	HIV(+)MSM
Anaerovibrio	-0.135628155	0.674180089	0.979469185	HIV(+)MSM
Parasutterella	-0.564485687	0.577964111	0.932601228	HIV(+)MSM
Eubacterium_F	0.267332308	0.834027946	1	HIV(+)MSM
Clostridium_A	NA	1	1	HIV(+)MSM
Avispirillum	0.431098344	0.596994897	0.947806331	HIV(+)MSM
Onthomonas	-0.112068687	0.000966696	0.018608895	HIV(+)MSM
UMGS1375	0.731521792	0.153141908	0.573456519	HIV(+)MSM
Stercorousia	0.194469299	0.782607281	1	HIV(+)MSM
Zag111	1.761445427	1.44031051599335e-07	8.05721427545344e-06	HIV(+)MSM
Paralachnospira	NA	1	1	HIV(+)MSM
Slackia_A	-0.038960842	0.328243086	0.789834925	HIV(+)MSM
Limivivens	0.388316445	2.05848414828277e-09	3.17006558835546e-07	HIV(+)MSM
Limisoma	-0.52624217	0.310681964	0.789834925	HIV(+)MSM
Collinsella	-1.062175584	0.027198925	0.306631742	HIV(+)MSM
VUNA01	-0.73853691	0.00271951	0.046533835	HIV(+)MSM
Finegoldia	-1.088526503	0.156397232	0.573456519	HIV(+)MSM
UBA1417	-0.231126148	0.761525065	1	HIV(+)MSM
Ruminiclostridium_E	0.793557268	6.6426670535427e-07	2.04594145249115e-05	HIV(+)MSM
Turicibacter	NA	1	1	HIV(+)MSM
Onthocola_B	-0.090595337	0.947413813	1	HIV(+)MSM
Tepidimonas	NA	1	1	HIV(+)MSM
UBA1732	0.458710807	0.530137076	0.932601228	HIV(+)MSM
RUG115	-0.912018941	0.494364795	0.932601228	HIV(+)MSM
UBA636	NA	1	1	HIV(+)MSM
CAG-127	-0.390384415	0.70888241	1	HIV(+)MSM
UBA1407	-0.576250661	0.11497994	0.573456519	HIV(+)MSM
UMGS1071	NA	1	1	HIV(+)MSM
CAG-977	-0.462105992	0.537010028	0.932601228	HIV(+)MSM
Pygmaiobacter	0.741253608	0.123311633	0.573456519	HIV(+)MSM
RUG13077	-0.322312395	0.515980419	1	HIV(-)MSM
Dialister	-0.612097474	0.543842714	1	HIV(-)MSM
Cryptobacteroides	NA	1	1	HIV(-)MSM
Corynebacterium	-1.702633114	0.015164639	0.70132126	HIV(-)MSM
SFMI01	-2.086142666	0.228416235	0.901491486	HIV(-)MSM
Gemmiger_A_73129	-0.523303205	0.496504604	1	HIV(-)MSM
Blautia_A_141781	-0.477387011	0.397561602	1	HIV(-)MSM
Faecalibacterium	-0.261066098	0.846210002	1	HIV(-)MSM
Agathobacter_164117	-0.150664567	0.661785909	1	HIV(-)MSM
Merdisoma	0.202012246	0.76717378	1	HIV(-)MSM
Faecousia	-0.022165596	0.955161039	1	HIV(-)MSM
Agathobaculum	0.471109637	0.362769491	1	HIV(-)MSM
Copromonas	-0.264732917	0.498585571	1	HIV(-)MSM
Ventrimonas	0.554175373	0.028241125	0.70132126	HIV(-)MSM
Desulfovibrio_R_446353	0.804213254	0.246820729	0.901491486	HIV(-)MSM
Intestinibacter	NA	1	1	HIV(-)MSM
Enterocloster	-0.703473268	0.15430599	0.894076807	HIV(-)MSM
Clostridium_Q_134516	0.106939984	0.297242558	0.984281002	HIV(-)MSM
Vescimonas	-1.033652175	0.059473089	0.701442704	HIV(-)MSM
Dysosmobacter	0.343505182	0.024220594	0.70132126	HIV(-)MSM
Anaerotruncus	0.348692746	0.078934395	0.701442704	HIV(-)MSM
UBA3402	-0.221916215	0.539495125	1	HIV(-)MSM
Angelakisella	-0.251674272	0.273343038	0.965865728	HIV(-)MSM
Borkfalkia	2.216472916	0.502549095	1	HIV(-)MSM
CAG-269	NA	1	1	HIV(-)MSM
Brachyspira	-2.25042663	0.033103627	0.701442704	HIV(-)MSM
Holdemanella	-0.151865141	0.896199013	1	HIV(-)MSM
Anaerobutyricum	-0.508212969	0.173252108	0.894076807	HIV(-)MSM
Anaerococcus	-0.264862715	0.64324516	1	HIV(-)MSM
Prevotella	-1.062033629	0.235620541	0.901491486	HIV(-)MSM
Fimenecus	-0.748479409	0.635296489	1	HIV(-)MSM
Kaistella	NA	1	1	HIV(-)MSM
Limivicinus	0.511534855	0.216463004	0.901491486	HIV(-)MSM
Porcincola	0.350480806	0.404479603	1	HIV(-)MSM
CAG-302	0.963961375	0.403438537	1	HIV(-)MSM
Eisenbergiella	-0.302738468	0.566943271	1	HIV(-)MSM
GWA2-37-10	0.243365252	0.883357676	1	HIV(-)MSM
Copromorpha	NA	1	1	HIV(-)MSM
Bacteroides_H	0.095725877	0.880510975	1	HIV(-)MSM
Duodenibacillus	-1.393493334	0.174014949	0.894076807	HIV(-)MSM
Coprococcus_A_187866	-0.268144325	0.074877632	0.701442704	HIV(-)MSM
Bilophila	NA	1	1	HIV(-)MSM
Sutterella	0.817768631	0.173314899	0.894076807	HIV(-)MSM
Negativicoccus	0.736403596	0.181347972	0.900694928	HIV(-)MSM
Peptoniphilus_A	-0.029684537	0.680483367	1	HIV(-)MSM
Butyricimonas	0.228464815	0.713688687	1	HIV(-)MSM
Coprococcus_A_121497	NA	1	1	HIV(-)MSM
Megasphaera_A_38685	1.568025184	0.3920063	1	HIV(-)MSM
CAG-273	-0.022402851	0.978653439	1	HIV(-)MSM
Lachnospira	-0.906935583	0.127872746	0.871930514	HIV(-)MSM
Streptococcus	NA	1	1	HIV(-)MSM
Mediterraneibacter_A_155590	NA	1	1	HIV(-)MSM
Acetatifactor	-1.218619872	0.237632494	0.901491486	HIV(-)MSM
Paludicola	NA	1	1	HIV(-)MSM
Parabacteroides_B_862066	-0.888557663	0.278739774	0.965865728	HIV(-)MSM
RUG13038	NA	1	1	HIV(-)MSM
Blautia_A_141780	-0.390527355	0.593246813	1	HIV(-)MSM
Paraprevotella	0.0478284	0.427737982	1	HIV(-)MSM
Phocaeicola_A_858004	-0.662298218	0.489548425	1	HIV(-)MSM
Eubacterium_I	0.692259413	0.458474694	1	HIV(-)MSM
Bariatricus	-1.616983582	0.026651785	0.70132126	HIV(-)MSM
Alloprevotella	-0.409363591	0.217220026	0.901491486	HIV(-)MSM
Roseburia	-0.349359181	0.663333758	1	HIV(-)MSM
Escherichia_710834	-1.889291815	0.153894815	0.894076807	HIV(-)MSM
Faecalibacillus	-1.042894997	0.080076298	0.701442704	HIV(-)MSM
Dorea_A	-0.08120805	0.428098892	1	HIV(-)MSM
Ruminococcus_E	0.402393175	0.53168698	1	HIV(-)MSM
Clostridium_Q_135822	0.955104796	0.096142328	0.716260346	HIV(-)MSM
Holdemania	NA	1	1	HIV(-)MSM
Ruminococcus_C_58660	-0.067656474	0.849716723	1	HIV(-)MSM
Howardella	0.036956872	0.86899866	1	HIV(-)MSM
Clostridium_T	1.265837322	0.091341726	0.716260346	HIV(-)MSM
Mailhella	-0.296831288	0.053627106	0.701442704	HIV(-)MSM
UBA737	-0.236768393	0.084738045	0.701442704	HIV(-)MSM
Bifidobacterium_388775	-0.713898517	0.73496736	1	HIV(-)MSM
Lawsonibacter	-0.356738892	0.683668982	1	HIV(-)MSM
Onthenecus	-0.301172001	0.645022154	1	HIV(-)MSM
Victivallis	-1.591489373	0.525973929	1	HIV(-)MSM
Catenibacterium	-0.743968706	0.468609588	1	HIV(-)MSM
Acinetobacter	0.154779634	0.900874785	1	HIV(-)MSM
Erysipelatoclostridium	NA	1	1	HIV(-)MSM
Allisonella	NA	1	1	HIV(-)MSM
Evtepia	0.007618521	0.994233734	1	HIV(-)MSM
Barnesiella	0.485216083	0.362524597	1	HIV(-)MSM
Fenollaria	0.526736299	0.297266074	0.984281002	HIV(-)MSM
CAG-177	NA	1	1	HIV(-)MSM
Romboutsia_B	2.532582564	1.78509610888741e-07	2.65979320224225e-05	HIV(-)MSM
Phascolarctobacterium_A	0.458983092	0.248061416	0.901491486	HIV(-)MSM
Alistipes_A_871400	0.166995689	0.774024497	1	HIV(-)MSM
ER4	0.7072913	0.00931073	0.693649386	HIV(-)MSM
Odoribacter_865974	-0.496155315	0.463864386	1	HIV(-)MSM
Fusobacterium_B	NA	1	1	HIV(-)MSM
Ruthenibacterium	-0.09890264	0.170283679	0.894076807	HIV(-)MSM
Negativibacillus	NA	1	1	HIV(-)MSM
Fusicatenibacter	0.505181806	0.070471005	0.701442704	HIV(-)MSM
PeH17	NA	1	1	HIV(-)MSM
Oliverpabstia	-0.354818529	0.520828043	1	HIV(-)MSM
Schaedlerella	0.67851078	0.528563645	1	HIV(-)MSM
Bradyrhizobium	NA	1	1	HIV(-)MSM
Haemophilus_D_735815	0.11109284	0.0400888	0.701442704	HIV(-)MSM
Anaerostipes	-0.560476687	0.395434447	1	HIV(-)MSM
Mediterraneibacter_A_155507	-0.328517017	0.34189312	1	HIV(-)MSM
Lawsonella	NA	1	1	HIV(-)MSM
CAG-267	NA	1	1	HIV(-)MSM
Lactobacillus	NA	1	1	HIV(-)MSM
Bulleidia	NA	1	1	HIV(-)MSM
Ruminococcus_B	NA	1	1	HIV(-)MSM
Staphylococcus	NA	1	1	HIV(-)MSM
Eubacterium_R	-0.522376434	0.201107868	0.901491486	HIV(-)MSM
Campylobacter_B	NA	1	1	HIV(-)MSM
Absicoccus	NA	1	1	HIV(-)MSM
UBA6382	NA	1	1	HIV(-)MSM
Eubacterium_G	NA	1	1	HIV(-)MSM
UBA1259	0.299030294	0.154208622	0.894076807	HIV(-)MSM
Anaerotignum_189125	-0.875681451	0.207572847	0.901491486	HIV(-)MSM
CAG-238	0.382902175	0.55667371	1	HIV(-)MSM
Senegalimassilia	NA	1	1	HIV(-)MSM
Eubacterium_J	NA	1	1	HIV(-)MSM
Clostridium_AP	NA	1	1	HIV(-)MSM
Veillonella_A	NA	1	1	HIV(-)MSM
Helicobacter_B	-2.756303142	0.078735483	0.701442704	HIV(-)MSM
Hungatella_A_128155	0.307558884	0.451665015	1	HIV(-)MSM
Fusobacterium_A	NA	1	1	HIV(-)MSM
Mitsuokella	2.104207297	0.462142969	1	HIV(-)MSM
Oxalobacter_566322	NA	1	1	HIV(-)MSM
Ralstonia	NA	1	1	HIV(-)MSM
CAJLXD01	0.11800505	0.958778317	1	HIV(-)MSM
Parasutterella	-0.590046997	0.065583812	0.701442704	HIV(-)MSM
Eubacterium_F	NA	1	1	HIV(-)MSM
UMGS1375	NA	1	1	HIV(-)MSM
Frisingicoccus	NA	1	1	HIV(-)MSM
Stercorousia	NA	1	1	HIV(-)MSM
Zag111	NA	1	1	HIV(-)MSM
CAG-791	NA	1	1	HIV(-)MSM
Limivivens	-0.900725122	0.187686337	0.901491486	HIV(-)MSM
Limisoma	0.281967084	0.128741418	0.871930514	HIV(-)MSM
Collinsella	0.411614557	0.422979105	1	HIV(-)MSM
VUNA01	NA	1	1	HIV(-)MSM
Finegoldia	0.882762484	0.56288092	1	HIV(-)MSM
UBA1417	-0.556571805	0.455543897	1	HIV(-)MSM
Ruminiclostridium_E	-0.586089487	0.404759277	1	HIV(-)MSM
Turicibacter	NA	1	1	HIV(-)MSM
Soleaferrea	NA	1	1	HIV(-)MSM
CAG-127	0.466667076	0.724624287	1	HIV(-)MSM
Sphingobium_A_485959	-0.236768393	0.084738045	0.701442704	HIV(-)MSM
UMGS1071	NA	1	1	HIV(-)MSM
UBA11452	NA	1	1	HIV(-)MSM
Methanobrevibacter_A	0.740112449	0.237026428	0.901491486	HIV(-)MSM
1XD42-69	NA	1	1	HIV(-)MSM
