# Supplementary material for: Agrarian diet improves metabolic health in HIV-positive men with Prevotella-rich microbiomes: results from a randomized trial
Source: mSystems. 2025 Nov 26;10(12):e01185-25. doi: 10.1128/msystems.01185-25 (PMC12710365; doi:10.1128/msystems.01185-25)
Supplement: Table S7 — Biopsy agrarian microbiome changes. [file msystems.01185-25-s0007.csv]

Genus	LFC	p	q
RUG13077	-0.216520143	0.000305408	0.007253433
Dialister	-0.480900973	0.556967599	0.920207337
Cryptobacteroides	-1.28299122	0.124787083	0.594071378
Caproiciproducens	NA	1	1
Corynebacterium	0.309030654	0.48752512	0.888109811
SFMI01	-0.642349294	0.37282378	0.853438679
Gemmiger_A_73129	-0.265469036	0.513041753	0.888109811
Blautia_A_141781	0.123365418	0.797053417	1
Faecalibacterium	0.054679172	0.92046007	1
Agathobacter_164117	-0.064108913	0.825759362	1
Merdisoma	0.240505367	0.373317951	0.853438679
Faecousia	0.012590826	0.964580219	1
Agathobaculum	0.041912999	0.872143701	1
Copromonas	-0.847437114	0.006610599	0.11418307
Ventrimonas	0.43448426	0.133464007	0.618491738
Desulfovibrio_R_446353	0.203910999	0.768846114	1
Intestinibacter	NA	1	1
Enterocloster	-0.502931873	0.035888104	0.346849478
Ruminococcus_D	1.845445035	4.95245449684061e-07	2.35241588599929e-05
Vescimonas	-0.317762238	0.360009361	0.853438679
RUG762	NA	1	1
Dysosmobacter	-0.08794921	0.772779632	1
Anaerotruncus	0.503950142	0.038409368	0.346849478
UBA3402	0.667348707	0.040714795	0.346849478
Angelakisella	-0.43894024	0.25524919	0.796126966
Borkfalkia	0.76094497	0.513028649	0.888109811
CAG-269	0.78627479	0.364669837	0.853438679
Brachyspira	-1.922902056	0.020929868	0.265111662
Holdemanella	0.483810613	0.295008992	0.847476069
Anaerobutyricum	0.092210175	0.739637858	1
Anaerococcus	-0.368736296	0.327532269	0.847476069
Prevotella	0.310125374	0.533849236	0.905637096
Fimenecus	0.683225694	0.330840746	0.847476069
Kaistella	NA	1	1
Limivicinus	0.459521591	0.234369123	0.781230411
Porcincola	-0.083573887	0.75026041	1
CAG-302	0.103678434	0.870471994	1
Eisenbergiella	-0.041726231	0.904306508	1
GWA2-37-10	0.041869258	0.938826172	1
Copromorpha	NA	1	1
Bacteroides_H	-0.422033065	0.259188629	0.796126966
Lachnoclostridium_B	-0.470543772	0.598002694	0.944857246
Duodenibacillus	-0.889234149	0.012626988	0.17136627
Coprococcus_A_187866	-0.24960869	0.32945166	0.847476069
Butyribacter	0.303803059	0.436049097	0.88323112
Bilophila	0.310653727	0.447259955	0.888109811
Sutterella	0.417876763	0.486730627	0.888109811
Peptoniphilus_A	-0.462187514	0.071159472	0.436138698
Butyricimonas	0.137585841	0.793901293	1
Coprococcus_A_121497	0.306747418	0.880905708	1
Megasphaera_A_38685	1.448797644	0.042515208	0.346849478
CAG-273	-0.774609558	0.100664971	0.546466983
Lachnospira	-0.144405736	0.703456537	1
Streptococcus	0.690870436	0.156811489	0.625236489
Mediterraneibacter_A_155590	-0.317775096	0.584291828	0.938645935
Acetatifactor	-0.057321667	0.897714138	1
Paludicola	-1.910048845	0.57346027	0.938645935
Parabacteroides_B_862066	-0.617503548	0.079088672	0.455359022
Blautia_A_141780	0.133012962	0.752836799	1
Paraprevotella	0.275132623	0.145295801	0.625236489
Phocaeicola_A_858004	-0.210672321	0.710600298	1
Eubacterium_I	-0.347842584	0.398432973	0.871220207
Bariatricus	-0.314378253	0.492308462	0.888109811
Alloprevotella	-0.198191115	0.758714487	1
Roseburia	-0.294234513	0.513108248	0.888109811
CAG-317_146760	NA	1	1
Escherichia_710834	-1.031801483	0.328655227	0.847476069
Faecalibacillus	-0.751024314	0.070506602	0.436138698
Dorea_A	0.08883031	0.835761848	1
Ruminococcus_E	0.247306323	0.416008555	0.88323112
Clostridium_Q_135822	0.196518767	0.696636803	1
Holdemania	0.195272112	1.6808644245611e-09	1.59682120333305e-07
Ruminococcus_C_58660	-0.090986348	0.674323991	1
Howardella	-0.161335995	0.601724878	0.944857246
Clostridium_T	0.710076228	0.207448849	0.772848653
Oribacterium	-0.382096104	0.58788877	0.938645935
Mailhella	-0.286571028	0.225981296	0.781230411
Bifidobacterium_388775	0.017821944	0.97939291	1
Lawsonibacter	-0.711790887	0.068715349	0.436138698
Onthenecus	-0.194473628	0.496044842	0.888109811
Peptococcus	-0.040512485	0.947705444	1
Victivallis	-1.01845307	0.398927147	0.871220207
Catenibacterium	0.979765408	0.119389341	0.594071378
Acinetobacter	0.558687295	0.461465518	0.888109811
Erysipelatoclostridium	-0.891798074	0.380738152	0.853438679
Allisonella	0.034007517	0.941919529	1
Evtepia	0.404209751	0.063094718	0.436138698
Faecalimonas	-0.438715087	0.810919368	1
Barnesiella	0.503670044	0.3185457	0.847476069
Fenollaria	-0.28754454	0.065516869	0.436138698
CAG-274	0.278673566	0.490355382	0.888109811
CAG-177	-0.693082345	0.372464252	0.853438679
Romboutsia_B	0.367518287	0.552724568	0.920207337
Phascolarctobacterium_A	-0.005597845	0.974840731	1
Fusobacterium_C	1.013806089	0.164097332	0.636295776
Succinivibrio	0.571200063	0.436966975	0.88323112
Alistipes_A_871400	-0.605015969	0.18425137	0.700155208
Pseudobutyricicoccus	0.624655353	0.000368837	0.007786567
ER4	0.217600833	0.518055812	0.888109811
Odoribacter_865974	-0.103166948	0.658106261	1
Fusobacterium_B	0.727724943	0.751133236	1
Ezakiella	-0.475903714	0.286796223	0.83832742
Acidaminococcus	0.687726119	0.4845367	0.888109811
Pseudomonas_E_648040	0.283056964	0.623473581	0.970983445
AM51-8	0.061012322	0.973507205	1
COE1	0.852054378	5.88512338409757e-06	0.000223635
Ruthenibacterium	-0.121034994	0.214406305	0.781230411
Negativibacillus	0.25076003	0.5188431	0.888109811
Phocea	NA	1	1
Fusicatenibacter	-0.203611324	0.498441988	0.888109811
PeH17	1.526766688	0.111277952	0.587300303
Oliverpabstia	-0.62337938	0.157954482	0.625236489
Schaedlerella	-0.791176819	0.283841584	0.83832742
UBA1394	-0.765859847	0.662149346	1
CAG-41	0.117969178	0.870601622	1
Bradyrhizobium	-1.608777485	0.151353387	0.625236489
Haemophilus_D_735815	1.54751785	0.232774132	0.781230411
Anaerostipes	-0.029839129	0.944113134	1
Mediterraneibacter_A_155507	-0.182997231	0.586915911	0.938645935
Lawsonella	NA	1	1
Bulleidia	-0.613879471	0.501961823	0.888109811
Ruminococcus_B	-1.715191891	0.137057384	0.620021499
Staphylococcus	NA	1	1
Eubacterium_R	-0.396856431	0.245937829	0.796126966
Campylobacter_B	NA	1	1
Absicoccus	1.018356085	0.037268014	0.346849478
UBA6382	0.131252028	0.664529526	1
Eubacterium_G	0.631702979	0.259788799	0.796126966
UBA1259	-0.130390646	0.828248075	1
Anaerotignum_189125	-1.166885945	0.009956415	0.145516836
Campylobacter_A	-3.048971289	0.312558815	0.847476069
CAG-238	0.349199266	0.381801514	0.853438679
Alistipes_A_871404	-0.050172751	0.941152731	1
Eubacterium_J	-0.475024635	0.042453141	0.346849478
Veillonella_A	-0.929251135	0.233537895	0.781230411
Helicobacter_B	-2.73847225	0.091123798	0.509221222
CAG-217	-1.120775265	5.99319939616187e-08	3.79569295090252e-06
Fusobacterium_A	-0.571710628	0.706403018	1
Mitsuokella	1.814626698	0.039385215	0.346849478
Oxalobacter_566322	NA	1	1
Ralstonia	2.83922840435464e-05	0.999967416	1
Butyrivibrio_A_180067	0.390069456	0.718249507	1
CAJLXD01	-1.093851601	0.431433242	0.88323112
Anaerovibrio	-0.056385165	0.873165007	1
Parasutterella	-0.653493782	0.256782441	0.796126966
Eubacterium_F	-0.852680841	2.0175242694135e-11	3.83329611188564e-09
Clostridium_A	NA	1	1
Avispirillum	0.523361863	0.370113282	0.853438679
Onthomonas	-0.068462817	0.024260531	0.2880938
UMGS1375	0.266727138	0.546992878	0.919722537
Frisingicoccus	NA	1	1
Stercorousia	0.671889586	0.367237614	0.853438679
Zag111	1.433391797	0.142262248	0.625236489
CAG-791	0.765079999	0.052790534	0.401208059
Limivivens	0.082691489	0.894116242	1
Limisoma	0.111606161	0.816448319	1
Collinsella	-0.517027074	0.125067658	0.594071378
VUNA01	-0.671279675	0.000119228	0.003775565
Finegoldia	0.306235738	0.640105432	0.988780749
UBA1417	-0.3551632	0.418496021	0.88323112
Ruminiclostridium_E	0.462215029	0.277740124	0.837628946
Turicibacter	NA	1	1
Onthocola_B	0.495434353	0.699768929	1
Tepidimonas	NA	1	1
UBA1732	0.506807098	0.512002118	0.888109811
RUG115	-1.195580377	0.333522582	0.847476069
CAG-127	-0.095903267	0.888888128	1
Sphingobium_A_485959	-0.220308092	0.009032001	0.14300668
UMGS1071	0.972250693	0.043812566	0.346849478
UBA11452	-0.570229653	0.234017524	0.781230411
Methanobrevibacter_A	0.846431701	0.124224598	0.594071378
1XD42-69	1.125573534	0.367114447	0.853438679
CAG-977	-0.56168182	0.075847335	0.45034355
Pygmaiobacter	0.791923814	0.157944919	0.625236489
